# Supplementary material for: Co-option of an endogenous retrovirus envelope for host defense in hominid ancestors
Source: eLife. 2017 Apr 11;6:e22519. doi: 10.7554/eLife.22519 (PMC5388530; doi:10.7554/eLife.22519)
Supplement: Figure 1—source data 1. — Type: HERV-T1, HERV-T2 or HERV-T3. Start and end: coordinates in the genome scaffold. Strand: orientation of the provirus. Assembly: identifier of the genome assembly used for the screening procedure. Scaffold: identifier of the nucleotide sequence where the provirus lies. Proviral structure: coding and non-coding features present in each provirus, shown in the order they occur (LEA=leader sequence). Divergence: substitutions per site. Age: estimate of element age (i.e. time since integration) in millions of years, based on comparison of 3’ and 5’ LTRs (for proviruses that encoded paired LTRs) or comparison to a clade-specific LTR consensus sequence (for solo LTRs). ND: non-determined. Proviruses highlighted in green correspond to the sequences used in the ancestral reconstruction of HERV-T3. DOI: http://dx.doi.org/10.7554/eLife.22519.004 [file elife-22519-fig1-data1.xlsx]

## Sheet: HERV-T1
Type	start	end	Organism	strand	Assembly	Chromosome	Scaffold	proviral structure	Divergence	Age (MYA)
HERV-T1	12990664	12990987	Gorilla_gorilla	-1	ebi_gorGor3	Chr1	chr1	LTR	0.0739	16.8
HERV-T1	107269922	107270565	Gorilla_gorilla	1	ebi_gorGor3	Chr1	chr1	LTR	0.0544	12.36
HERV-T1	138016531	138017144	Gorilla_gorilla	-1	ebi_gorGor3	Chr1	chr1	LTR	0.0411	9.34
HERV-T1	168483236	168483878	Gorilla_gorilla	1	ebi_gorGor3	Chr1	chr1	LTR	0.045	10.23
HERV-T1	211172989	211173487	Gorilla_gorilla	-1	ebi_gorGor3	Chr1	chr1	LTR	0.0363	8.25
HERV-T1	211403687	211404342	Gorilla_gorilla	-1	ebi_gorGor3	Chr1	chr1	LTR	0.0574	13.05
HERV-T1	93357578	93358221	Gorilla_gorilla	-1	ebi_gorGor3	Chr10	chr10	LTR	0.0311	7.07
HERV-T1	52780696	52781309	Gorilla_gorilla	-1	ebi_gorGor3	Chr11	chr11	LTR	0.0425	9.66
HERV-T1	59341402	59342043	Gorilla_gorilla	1	ebi_gorGor3	Chr11	chr11	LTR	0.0532	12.09
HERV-T1	95032983	95033446	Gorilla_gorilla	1	ebi_gorGor3	Chr11	chr11	LTR	0.0325	7.39
HERV-T1	95034600	95035245	Gorilla_gorilla	1	ebi_gorGor3	Chr11	chr11	LTR	0.0714	16.23
HERV-T1	95036112	95036315	Gorilla_gorilla	1	ebi_gorGor3	Chr11	chr11	LTR	0.0491	11.16
HERV-T1	105509164	105509805	Gorilla_gorilla	-1	ebi_gorGor3	Chr11	chr11	LTR	0.0763	17.34
HERV-T1	88298774	88305078	Gorilla_gorilla	-1	ebi_gorGor3	Chr14	chr14	LTR-LEA-LTR	0.0964	21.9091
HERV-T1	163929	164099	Gorilla_gorilla	-1	ebi_gorGor3	Chr15	chr15	LTR	0.0438	9.95
HERV-T1	24228272	24228895	Gorilla_gorilla	1	ebi_gorGor3	Chr15	chr15	LTR	0.0369	8.39
HERV-T1	35230745	35231387	Gorilla_gorilla	1	ebi_gorGor3	Chr16	chr16	LTR	0.0561	12.75
HERV-T1	35807178	35807744	Gorilla_gorilla	-1	ebi_gorGor3	Chr16	chr16	env	ND	ND
HERV-T1	41130425	41130699	Gorilla_gorilla	-1	ebi_gorGor3	Chr18	chr18	LTR	0.0354	8.05
HERV-T1	41131553	41131927	Gorilla_gorilla	-1	ebi_gorGor3	Chr18	chr18	LTR	0.0404	9.18
HERV-T1	67274854	67275496	Gorilla_gorilla	-1	ebi_gorGor3	Chr18	chr18	LTR	0.1174	26.68
HERV-T1	17762936	17763570	Gorilla_gorilla	1	ebi_gorGor3	Chr19	chr19	LTR	0.1156	26.27
HERV-T1	31812911	31813534	Gorilla_gorilla	-1	ebi_gorGor3	Chr19	chr19	env	ND	ND
HERV-T1	34913473	34914486	Gorilla_gorilla	-1	ebi_gorGor3	Chr19	chr19	pol	ND	ND
HERV-T1	55463127	55463719	Gorilla_gorilla	1	ebi_gorGor3	Chr19	chr19	LTR	0.1359	30.89
HERV-T1	55823178	55823812	Gorilla_gorilla	-1	ebi_gorGor3	Chr19	chr19	LTR	0.0426	9.68
HERV-T1	7176580	7177223	Gorilla_gorilla	1	ebi_gorGor3	Chr22	chr22	LTR	0.0636	14.45
HERV-T1	23421452	23422083	Gorilla_gorilla	1	ebi_gorGor3	Chr22	chr22	LTR	0.0935	21.25
HERV-T1	35816941	35817562	Gorilla_gorilla	-1	ebi_gorGor3	Chr2a	chr2a	LTR	0.0598	13.59
HERV-T1	92828944	92829581	Gorilla_gorilla	-1	ebi_gorGor3	Chr2a	chr2a	LTR	0.0409	9.3
HERV-T1	96468696	96469334	Gorilla_gorilla	1	ebi_gorGor3	Chr2a	chr2a	LTR	0.0975	22.16
HERV-T1	98788739	98788927	Gorilla_gorilla	-1	ebi_gorGor3	Chr2a	chr2a	LTR	0.0424	9.64
HERV-T1	108507248	108507894	Gorilla_gorilla	1	ebi_gorGor3	Chr2a	chr2a	LTR	0.0388	8.82
HERV-T1	2106396	2107038	Gorilla_gorilla	-1	ebi_gorGor3	Chr2b	chr2b	LTR	0.0404	9.18
HERV-T1	2975850	2976493	Gorilla_gorilla	1	ebi_gorGor3	Chr2b	chr2b	LTR	0.0561	12.75
HERV-T1	49084027	49084671	Gorilla_gorilla	1	ebi_gorGor3	Chr3	chr3	LTR	0.0527	11.98
HERV-T1	128593581	128594182	Gorilla_gorilla	1	ebi_gorGor3	Chr3	chr3	LTR	0.0435	9.89
HERV-T1	188348478	188348656	Gorilla_gorilla	-1	ebi_gorGor3	Chr3	chr3	LTR	0.0417	9.48
HERV-T1	188357481	188358117	Gorilla_gorilla	1	ebi_gorGor3	Chr3	chr3	LTR	0.0914	20.77
HERV-T1	7810662	7811304	Gorilla_gorilla	-1	ebi_gorGor3	Chr4	chr4	LTR	0.0544	12.36
HERV-T1	64857449	64858090	Gorilla_gorilla	1	ebi_gorGor3	Chr4	chr4	LTR	0.0499	11.34
HERV-T1	987869	988508	Gorilla_gorilla	-1	ebi_gorGor3	Chr5	chr5	LTR	0.0532	12.09
HERV-T1	160708304	160708899	Gorilla_gorilla	1	ebi_gorGor3	Chr5	chr5	LTR	0.1042	23.68
HERV-T1	67863205	67863844	Gorilla_gorilla	-1	ebi_gorGor3	Chr6	chr6	LTR	0.0593	13.48
HERV-T1	23968702	23969338	Gorilla_gorilla	-1	ebi_gorGor3	Chr7	chr7	LTR	0.0517	11.75
HERV-T1	80175887	80176529	Gorilla_gorilla	1	ebi_gorGor3	Chr8	chr8	LTR	0.1095	24.89
HERV-T1	95551605	95551776	Gorilla_gorilla	-1	ebi_gorGor3	Chr9	chr9	LTR	0.0674	15.32
HERV-T1	856735	857376	Gorilla_gorilla	-1	ebi_gorGor3	ChrX	chrX	LTR	0.1267	28.8
HERV-T1	118158806	118159449	Gorilla_gorilla	1	ebi_gorGor3	ChrX	chrX	LTR	0.0465	10.57
HERV-T1	102982400	102983044	Homo_sapiens	1	ncbi_hs_alt_HuRef	Chr1	gi|157704448|ref|AC_000133.1|	LTR	0.0465	10.57
HERV-T1	130333212	130333816	Homo_sapiens	-1	ncbi_hs_alt_HuRef	Chr1	gi|157704448|ref|AC_000133.1|	LTR	0.0443	10.07
HERV-T1	159952216	159952857	Homo_sapiens	1	ncbi_hs_alt_HuRef	Chr1	gi|157704448|ref|AC_000133.1|	LTR	0.0405	9.2
HERV-T1	201605019	201605625	Homo_sapiens	-1	ncbi_hs_alt_HuRef	Chr1	gi|157704448|ref|AC_000133.1|	LTR	0.0364	8.27
HERV-T1	201831098	201831737	Homo_sapiens	-1	ncbi_hs_alt_HuRef	Chr1	gi|157704448|ref|AC_000133.1|	LTR	0.0562	12.77
HERV-T1	76019892	76020535	Homo_sapiens	-1	ncbi_hs_alt_HuRef	Chr10	gi|157704449|ref|AC_000142.1|	LTR	0.0295	6.7
HERV-T1	52152587	52153239	Homo_sapiens	-1	ncbi_hs_alt_HuRef	Chr11	gi|157704452|ref|AC_000143.1|	LTR	0.0558	12.68
HERV-T1	58658097	58658737	Homo_sapiens	1	ncbi_hs_alt_HuRef	Chr11	gi|157704452|ref|AC_000143.1|	LTR	0.0502	11.41
HERV-T1	93438358	93439001	Homo_sapiens	1	ncbi_hs_alt_HuRef	Chr11	gi|157704452|ref|AC_000143.1|	LTR	0.045	10.23
HERV-T1	9256184	9256717	Homo_sapiens	-1	ncbi_hs_alt_HuRef	Chr12	gi|157704453|ref|AC_000144.1|	pol	ND	ND
HERV-T1	86781074	86781307	Homo_sapiens	-1	ncbi_hs_alt_HuRef	Chr14	gi|157704455|ref|AC_000146.1|	LTR	0.041	9.32
HERV-T1	86794445	86804921	Homo_sapiens	-1	ncbi_hs_alt_HuRef	Chr14	gi|157704455|ref|AC_000146.1|	LTR-env-LTR	0.095	21.5909
HERV-T1	193503	194144	Homo_sapiens	-1	ncbi_hs_alt_HuRef	Chr15	gi|157709134|ref|AC_000147.1|	LTR	0.1001	22.75
HERV-T1	22587637	22588263	Homo_sapiens	1	ncbi_hs_alt_HuRef	Chr15	gi|157709134|ref|AC_000147.1|	LTR	0.0383	8.7
HERV-T1	31303186	31303828	Homo_sapiens	1	ncbi_hs_alt_HuRef	Chr16	gi|157713457|ref|AC_000148.1|	LTR	0.0592	13.45
HERV-T1	75531360	75532000	Homo_sapiens	1	ncbi_hs_alt_HuRef	Chr17	gi|157713538|ref|AC_000149.1|	LTR	0.0515	11.7
HERV-T1	31656781	31657390	Homo_sapiens	-1	ncbi_hs_alt_HuRef	Chr18	gi|157715044|ref|AC_000150.1|	LTR	0.0917	20.84
HERV-T1	38120388	38121030	Homo_sapiens	-1	ncbi_hs_alt_HuRef	Chr18	gi|157715044|ref|AC_000150.1|	LTR	0.0451	10.25
HERV-T1	63329556	63330183	Homo_sapiens	-1	ncbi_hs_alt_HuRef	Chr18	gi|157715044|ref|AC_000150.1|	LTR	0.114	25.91
HERV-T1	17091873	17092507	Homo_sapiens	1	ncbi_hs_alt_HuRef	Chr19	gi|157718668|ref|AC_000151.1|	LTR	0.1171	26.61
HERV-T1	21578521	21578756	Homo_sapiens	-1	ncbi_hs_alt_HuRef	Chr19	gi|157718668|ref|AC_000151.1|	LTR	0.0939	21.34
HERV-T1	34497438	34498403	Homo_sapiens	-1	ncbi_hs_alt_HuRef	Chr19	gi|157718668|ref|AC_000151.1|	pol	ND	ND
HERV-T1	54710246	54710838	Homo_sapiens	1	ncbi_hs_alt_HuRef	Chr19	gi|157718668|ref|AC_000151.1|	LTR	0.1308	29.73
HERV-T1	55077767	55078405	Homo_sapiens	-1	ncbi_hs_alt_HuRef	Chr19	gi|157718668|ref|AC_000151.1|	LTR	0.0408	9.27
HERV-T1	35137543	35138180	Homo_sapiens	-1	ncbi_hs_alt_HuRef	Chr2	gi|157724517|ref|AC_000134.1|	LTR	0.0675	15.34
HERV-T1	89899462	89900099	Homo_sapiens	-1	ncbi_hs_alt_HuRef	Chr2	gi|157724517|ref|AC_000134.1|	LTR	0.0456	10.36
HERV-T1	93464146	93464780	Homo_sapiens	1	ncbi_hs_alt_HuRef	Chr2	gi|157724517|ref|AC_000134.1|	LTR	0.0917	20.84
HERV-T1	95719598	95720239	Homo_sapiens	-1	ncbi_hs_alt_HuRef	Chr2	gi|157724517|ref|AC_000134.1|	LTR	0.1034	23.5
HERV-T1	104324674	104325319	Homo_sapiens	1	ncbi_hs_alt_HuRef	Chr2	gi|157724517|ref|AC_000134.1|	LTR	0.0435	9.89
HERV-T1	108517680	108518323	Homo_sapiens	-1	ncbi_hs_alt_HuRef	Chr2	gi|157724517|ref|AC_000134.1|	LTR	0.0388	8.82
HERV-T1	109353436	109354079	Homo_sapiens	1	ncbi_hs_alt_HuRef	Chr2	gi|157724517|ref|AC_000134.1|	LTR	0.0654	14.86
HERV-T1	6676761	6677399	Homo_sapiens	1	ncbi_hs_alt_HuRef	Chr22	gi|157729478|ref|AC_000154.1|	LTR	0.064	14.55
HERV-T1	6825719	6826362	Homo_sapiens	-1	ncbi_hs_alt_HuRef	Chr22	gi|157729478|ref|AC_000154.1|	LTR	0.0466	10.59
HERV-T1	22477315	22477948	Homo_sapiens	1	ncbi_hs_alt_HuRef	Chr22	gi|157729478|ref|AC_000154.1|	LTR	0.1043	23.7
HERV-T1	47938921	47939565	Homo_sapiens	1	ncbi_hs_alt_HuRef	Chr3	gi|157731950|ref|AC_000135.1|	LTR	0.0605	13.75
HERV-T1	125781853	125782462	Homo_sapiens	1	ncbi_hs_alt_HuRef	Chr3	gi|157731950|ref|AC_000135.1|	LTR	0.0345	7.84
HERV-T1	182039505	182040083	Homo_sapiens	1	ncbi_hs_alt_HuRef	Chr3	gi|157731950|ref|AC_000135.1|	LTR	0.1335	30.34
HERV-T1	184019487	184020122	Homo_sapiens	1	ncbi_hs_alt_HuRef	Chr3	gi|157731950|ref|AC_000135.1|	LTR	0.0806	18.32
HERV-T1	7341992	7342634	Homo_sapiens	-1	ncbi_hs_alt_HuRef	Chr4	gi|157734150|ref|AC_000136.1|	LTR	0.0575	13.07
HERV-T1	53425758	53426399	Homo_sapiens	1	ncbi_hs_alt_HuRef	Chr4	gi|157734150|ref|AC_000136.1|	LTR	0.0483	10.98
HERV-T1	170534118	170534711	Homo_sapiens	1	ncbi_hs_alt_HuRef	Chr5	gi|157734151|ref|AC_000137.1|	LTR	0.1064	24.18
HERV-T1	66075235	66075876	Homo_sapiens	-1	ncbi_hs_alt_HuRef	Chr6	gi|157734152|ref|AC_000138.1|	LTR	0.047	10.68
HERV-T1	23648255	23648891	Homo_sapiens	-1	ncbi_hs_alt_HuRef	Chr7	gi|157734172|ref|AC_000139.1|	LTR	0.0455	10.34
HERV-T1	78002373	78003017	Homo_sapiens	1	ncbi_hs_alt_HuRef	Chr8	gi|157734173|ref|AC_000140.1|	LTR	0.1094	24.86
HERV-T1	109412753	109413393	Homo_sapiens	1	ncbi_hs_alt_HuRef	ChrX	gi|157734237|ref|AC_000155.1|	LTR	0.0469	10.66
HERV-T1	5063435	5064008	Homo_sapiens	1	ncbi_hs_alt_HuRef	ChrY	gi|157734238|ref|AC_000156.1|	LTR	0.132	30
HERV-T1	5067715	5067950	Homo_sapiens	-1	ncbi_hs_alt_HuRef	ChrY	gi|157734238|ref|AC_000156.1|	LTR	0.119	27.05
HERV-T1	5268271	5278346	Homo_sapiens	1	ncbi_hs_alt_HuRef	ChrY	gi|157734238|ref|AC_000156.1|	LTR-LEA-gag-pol-env-LTR	0.0496	11.2727
HERV-T1	6299332	6299982	Homo_sapiens	-1	ncbi_hs_alt_HuRef	ChrY	gi|157734238|ref|AC_000156.1|	LTR	0.1227	27.89
HERV-T1	15016087	15016664	Homo_sapiens	-1	ncbi_hs_alt_HuRef	ChrY	gi|157734238|ref|AC_000156.1|	LTR	0.1473	33.48
HERV-T1	18762986	18763588	Homo_sapiens	-1	ncbi_hs_alt_HuRef	ChrY	gi|157734238|ref|AC_000156.1|	env	ND	ND
HERV-T1	18790334	18790907	Homo_sapiens	-1	ncbi_hs_alt_HuRef	ChrY	gi|157734238|ref|AC_000156.1|	LTR	0.132	30
HERV-T1	759256	759902	Homo_sapiens	-1	ncbi_hs_alt_HuRef	Unplaced	gi|157702240|ref|NW_001841157.1|	LTR	0.0744	16.91
HERV-T1	31134116	31141638	Macaca_mulatta	-1	ncbi_Mmul_051212	Chr11	gi|109156580|ref|NC_007868.1|	LEA-env	ND	ND
HERV-T1	41472749	41473651	Macaca_mulatta	1	ncbi_Mmul_051212	Chr15	gi|109156649|ref|NC_007872.1|	env	ND	ND
HERV-T1	43504574	43505695	Macaca_mulatta	1	ncbi_Mmul_051212	Chr18	gi|109156885|ref|NC_007875.1|	pol	ND	ND
HERV-T1	41129890	41130393	Macaca_mulatta	-1	ncbi_Mmul_051212	Chr19	gi|109156886|ref|NC_007876.1|	env	ND	ND
HERV-T1	29656379	29657128	Macaca_mulatta	1	ncbi_Mmul_051212	Chr20	gi|109156888|ref|NC_007877.1|	env	ND	ND
HERV-T1	1897	2537	Nomascus_leucogenys	-1	ncbi_Nleu1.0	Unplaced	gi|328815654|ref|NW_003519204.1|	LTR	0.0736	16.73
HERV-T1	2967	3605	Nomascus_leucogenys	-1	ncbi_Nleu1.0	Unplaced	gi|328830829|ref|NW_003504029.1|	LTR	0.0576	13.09
HERV-T1	3127	10713	Nomascus_leucogenys	-1	ncbi_Nleu1.0	Unplaced	gi|328831282|ref|NW_003503576.1|	LTR-LEA-env	ND	ND
HERV-T1	6736	7257	Nomascus_leucogenys	-1	ncbi_Nleu1.0	Unplaced	gi|328833258|ref|NW_003501600.1|	LTR	0.0641	14.57
HERV-T1	7822	8465	Nomascus_leucogenys	-1	ncbi_Nleu1.0	Unplaced	gi|328831641|ref|NW_003503217.1|	LTR	0.0611	13.89
HERV-T1	10289	10921	Nomascus_leucogenys	-1	ncbi_Nleu1.0	Unplaced	gi|328832959|ref|NW_003501899.1|	LTR	0.0695	15.8
HERV-T1	13508	14153	Nomascus_leucogenys	1	ncbi_Nleu1.0	Unplaced	gi|328832240|ref|NW_003502618.1|	LTR	0.0762	17.32
HERV-T1	64701	65313	Nomascus_leucogenys	1	ncbi_Nleu1.0	Unplaced	gi|328833464|ref|NW_003501394.1|	LTR	0.0898	20.41
HERV-T1	116081	116710	Nomascus_leucogenys	1	ncbi_Nleu1.0	Unplaced	gi|328833452|ref|NW_003501406.1|	LTR	0.0608	13.82
HERV-T1	131849	132397	Nomascus_leucogenys	-1	ncbi_Nleu1.0	Unplaced	gi|328833185|ref|NW_003501673.1|	pol	ND	ND
HERV-T1	203105	203639	Nomascus_leucogenys	-1	ncbi_Nleu1.0	Unplaced	gi|328833427|ref|NW_003501431.1|	LTR	0.0737	16.75
HERV-T1	262079	262725	Nomascus_leucogenys	1	ncbi_Nleu1.0	Unplaced	gi|328833321|ref|NW_003501537.1|	LTR	0.0747	16.98
HERV-T1	309971	310472	Nomascus_leucogenys	-1	ncbi_Nleu1.0	Unplaced	gi|328833263|ref|NW_003501595.1|	LTR	0.0824	18.73
HERV-T1	487378	488019	Nomascus_leucogenys	-1	ncbi_Nleu1.0	Unplaced	gi|328833200|ref|NW_003501658.1|	LTR	0.0563	12.8
HERV-T1	1070019	1070653	Nomascus_leucogenys	-1	ncbi_Nleu1.0	Unplaced	gi|328833368|ref|NW_003501490.1|	LTR	0.0613	13.93
HERV-T1	1511843	1512453	Nomascus_leucogenys	1	ncbi_Nleu1.0	Unplaced	gi|328833389|ref|NW_003501469.1|	LTR	0.0527	11.98
HERV-T1	1586760	1587397	Nomascus_leucogenys	1	ncbi_Nleu1.0	Unplaced	gi|328833297|ref|NW_003501561.1|	LTR	0.0948	21.55
HERV-T1	1803876	1806375	Nomascus_leucogenys	-1	ncbi_Nleu1.0	Unplaced	gi|328833415|ref|NW_003501443.1|	LTR-LEA	ND	ND
HERV-T1	2039749	2040516	Nomascus_leucogenys	1	ncbi_Nleu1.0	Unplaced	gi|328833312|ref|NW_003501546.1|	env	ND	ND
HERV-T1	2143004	2143647	Nomascus_leucogenys	-1	ncbi_Nleu1.0	Unplaced	gi|328833327|ref|NW_003501531.1|	LTR	0.0965	21.93
HERV-T1	2229283	2229926	Nomascus_leucogenys	-1	ncbi_Nleu1.0	Unplaced	gi|328833431|ref|NW_003501427.1|	LTR	0.0419	9.52
HERV-T1	2382330	2382973	Nomascus_leucogenys	1	ncbi_Nleu1.0	Unplaced	gi|328833419|ref|NW_003501439.1|	LTR	0.0622	14.14
HERV-T1	2670273	2670859	Nomascus_leucogenys	1	ncbi_Nleu1.0	Unplaced	gi|328833367|ref|NW_003501491.1|	LTR	0.1114	25.32
HERV-T1	2747953	2748189	Nomascus_leucogenys	-1	ncbi_Nleu1.0	Unplaced	gi|328833385|ref|NW_003501473.1|	LTR	0.0195	4.43
HERV-T1	2810443	2811088	Nomascus_leucogenys	-1	ncbi_Nleu1.0	Unplaced	gi|328833490|ref|NW_003501371.1|	LTR	0.0544	12.36
HERV-T1	2896212	2896805	Nomascus_leucogenys	-1	ncbi_Nleu1.0	Unplaced	gi|328833331|ref|NW_003501527.1|	LTR	0.0627	14.25
HERV-T1	3055453	3055641	Nomascus_leucogenys	-1	ncbi_Nleu1.0	Unplaced	gi|328833381|ref|NW_003501477.1|	LTR	0.0567	12.89
HERV-T1	3579945	3580543	Nomascus_leucogenys	1	ncbi_Nleu1.0	Unplaced	gi|328833468|ref|NW_003501390.1|	LTR	0.0639	14.52
HERV-T1	3694343	3694985	Nomascus_leucogenys	1	ncbi_Nleu1.0	Unplaced	gi|328833368|ref|NW_003501490.1|	LTR	0.0684	15.55
HERV-T1	3723691	3724328	Nomascus_leucogenys	-1	ncbi_Nleu1.0	Unplaced	gi|328833368|ref|NW_003501490.1|	LTR	0.0631	14.34
HERV-T1	4179224	4179864	Nomascus_leucogenys	-1	ncbi_Nleu1.0	Unplaced	gi|328833418|ref|NW_003501440.1|	LTR	0.05	11.36
HERV-T1	5004032	5004268	Nomascus_leucogenys	-1	ncbi_Nleu1.0	Unplaced	gi|328833407|ref|NW_003501451.1|	LTR	0.0646	14.68
HERV-T1	5185486	5186124	Nomascus_leucogenys	1	ncbi_Nleu1.0	Unplaced	gi|328833441|ref|NW_003501417.1|	LTR	0.0627	14.25
HERV-T1	5187090	5187722	Nomascus_leucogenys	-1	ncbi_Nleu1.0	Unplaced	gi|328833433|ref|NW_003501425.1|	LTR	0.0522	11.86
HERV-T1	5895296	5897453	Nomascus_leucogenys	1	ncbi_Nleu1.0	Unplaced	gi|328833432|ref|NW_003501426.1|	pol	ND	ND
HERV-T1	6748933	6749580	Nomascus_leucogenys	-1	ncbi_Nleu1.0	Unplaced	gi|328833455|ref|NW_003501403.1|	LTR	0.0841	19.11
HERV-T1	6928977	6929605	Nomascus_leucogenys	-1	ncbi_Nleu1.0	Unplaced	gi|328833455|ref|NW_003501403.1|	LTR	0.1097	24.93
HERV-T1	6934341	6934969	Nomascus_leucogenys	-1	ncbi_Nleu1.0	Unplaced	gi|328833455|ref|NW_003501403.1|	LTR	0.1081	24.57
HERV-T1	7059302	7059928	Nomascus_leucogenys	-1	ncbi_Nleu1.0	Unplaced	gi|328833390|ref|NW_003501468.1|	LTR	0.157	35.68
HERV-T1	7755798	7756435	Nomascus_leucogenys	1	ncbi_Nleu1.0	Unplaced	gi|328833466|ref|NW_003501392.1|	LTR	0.071	16.14
HERV-T1	8257199	8257791	Nomascus_leucogenys	1	ncbi_Nleu1.0	Unplaced	gi|328833395|ref|NW_003501463.1|	LTR	0.0708	16.09
HERV-T1	9641563	9642182	Nomascus_leucogenys	-1	ncbi_Nleu1.0	Unplaced	gi|328833426|ref|NW_003501432.1|	LTR	0.0493	11.2
HERV-T1	9864569	9865210	Nomascus_leucogenys	-1	ncbi_Nleu1.0	Unplaced	gi|328833485|ref|NW_003501376.1|	LTR	0.0747	16.98
HERV-T1	10153784	10154422	Nomascus_leucogenys	1	ncbi_Nleu1.0	Unplaced	gi|328833427|ref|NW_003501431.1|	LTR	0.0675	15.34
HERV-T1	10656925	10657563	Nomascus_leucogenys	1	ncbi_Nleu1.0	Unplaced	gi|328833435|ref|NW_003501423.1|	LTR	0.0532	12.09
HERV-T1	15633569	15634030	Nomascus_leucogenys	1	ncbi_Nleu1.0	Unplaced	gi|328833454|ref|NW_003501404.1|	LTR	0.066	15
HERV-T1	15637078	15637539	Nomascus_leucogenys	1	ncbi_Nleu1.0	Unplaced	gi|328833454|ref|NW_003501404.1|	LTR	0.066	15
HERV-T1	15670398	15671039	Nomascus_leucogenys	1	ncbi_Nleu1.0	Unplaced	gi|328833484|ref|NW_003501377.1|	LTR	0.0735	16.7
HERV-T1	16427546	16428189	Nomascus_leucogenys	1	ncbi_Nleu1.0	Unplaced	gi|328833463|ref|NW_003501395.1|	LTR	0.0434	9.86
HERV-T1	18298828	18299440	Nomascus_leucogenys	1	ncbi_Nleu1.0	Unplaced	gi|328833491|ref|NW_003501370.1|	LTR	0.0457	10.39
HERV-T1	18888920	18889565	Nomascus_leucogenys	1	ncbi_Nleu1.0	Unplaced	gi|328833451|ref|NW_003501407.1|	LTR	0.0481	10.93
HERV-T1	19515101	19515743	Nomascus_leucogenys	-1	ncbi_Nleu1.0	Unplaced	gi|328833471|ref|NW_003501387.1|	LTR	0.0812	18.45
HERV-T1	19920093	19920734	Nomascus_leucogenys	1	ncbi_Nleu1.0	Unplaced	gi|328833464|ref|NW_003501394.1|	LTR	0.1158	26.32
HERV-T1	25371425	25372068	Nomascus_leucogenys	1	ncbi_Nleu1.0	Unplaced	gi|328833485|ref|NW_003501376.1|	LTR	0.0654	14.86
HERV-T1	28232026	28232715	Nomascus_leucogenys	-1	ncbi_Nleu1.0	Unplaced	gi|328833466|ref|NW_003501392.1|	pol	ND	ND
HERV-T1	31549620	31550254	Nomascus_leucogenys	-1	ncbi_Nleu1.0	Unplaced	gi|328833490|ref|NW_003501371.1|	LTR	0.0679	15.43
HERV-T1	36928499	36929144	Nomascus_leucogenys	-1	ncbi_Nleu1.0	Unplaced	gi|328833489|ref|NW_003501372.1|	LTR	0.0839	19.07
HERV-T1	38958203	38958796	Nomascus_leucogenys	1	ncbi_Nleu1.0	Unplaced	gi|328833484|ref|NW_003501377.1|	LTR	0.144	32.73
HERV-T1	40922605	40923246	Nomascus_leucogenys	1	ncbi_Nleu1.0	Unplaced	gi|328833484|ref|NW_003501377.1|	LTR	0.0986	22.41
HERV-T1	54561664	54562309	Nomascus_leucogenys	-1	ncbi_Nleu1.0	Unplaced	gi|328833487|ref|NW_003501374.1|	LTR	0.0839	19.07
HERV-T1	2	1075	Pan_paniscus	1	ncbi_panpan1.1	Unplaced	gi|383075303|gb|AJFE01003031.1|	gag	ND	ND
HERV-T1	190	779	Pan_paniscus	-1	ncbi_panpan1.1	Unplaced	gi|383076600|gb|AJFE01002124.1|	LTR	0.0962	21.86
HERV-T1	2205	2846	Pan_paniscus	-1	ncbi_panpan1.1	Unplaced	gi|383062874|gb|AJFE01010857.1|	LTR	0.092	20.91
HERV-T1	7707	8347	Pan_paniscus	-1	ncbi_panpan1.1	Unplaced	gi|385247484|gb|JH650430.1|	LTR	0.0672	15.27
HERV-T1	8921	9107	Pan_paniscus	-1	ncbi_panpan1.1	Unplaced	gi|385247987|gb|JH649927.1|	LTR	0.0289	6.57
HERV-T1	9686	10330	Pan_paniscus	-1	ncbi_panpan1.1	Unplaced	gi|385248229|gb|JH649685.1|	LTR	0.0372	8.45
HERV-T1	23305	23838	Pan_paniscus	-1	ncbi_panpan1.1	Unplaced	gi|385248014|gb|JH649900.1|	pol	ND	ND
HERV-T1	23479	24119	Pan_paniscus	1	ncbi_panpan1.1	Unplaced	gi|385247688|gb|JH650226.1|	LTR	0.0437	9.93
HERV-T1	48914	49558	Pan_paniscus	1	ncbi_panpan1.1	Unplaced	gi|385247387|gb|JH650527.1|	LTR	0.048	10.91
HERV-T1	55122	55716	Pan_paniscus	1	ncbi_panpan1.1	Unplaced	gi|385248283|gb|JH649631.1|	LTR	0.0976	22.18
HERV-T1	74054	74698	Pan_paniscus	-1	ncbi_panpan1.1	Unplaced	gi|385247578|gb|JH650336.1|	LTR	0.0574	13.05
HERV-T1	107288	107933	Pan_paniscus	1	ncbi_panpan1.1	Unplaced	gi|385247987|gb|JH649927.1|	LTR	0.045	10.23
HERV-T1	135722	135985	Pan_paniscus	1	ncbi_panpan1.1	Unplaced	gi|385247520|gb|JH650394.1|	LTR	0.0486	11.05
HERV-T1	154071	155123	Pan_paniscus	1	ncbi_panpan1.1	Unplaced	gi|385247417|gb|JH650497.1|	env	ND	ND
HERV-T1	166352	166996	Pan_paniscus	1	ncbi_panpan1.1	Unplaced	gi|385247484|gb|JH650430.1|	LTR	0.1111	25.25
HERV-T1	212077	212713	Pan_paniscus	1	ncbi_panpan1.1	Unplaced	gi|385247303|gb|JH650611.1|	LTR	0.0425	9.66
HERV-T1	299460	299646	Pan_paniscus	-1	ncbi_panpan1.1	Unplaced	gi|385248202|gb|JH649712.1|	LTR	0.0289	6.57
HERV-T1	319710	320345	Pan_paniscus	1	ncbi_panpan1.1	Unplaced	gi|385247457|gb|JH650457.1|	LTR	0.0424	9.64
HERV-T1	434475	435108	Pan_paniscus	-1	ncbi_panpan1.1	Unplaced	gi|385247908|gb|JH650006.1|	LTR	0.0947	21.52
HERV-T1	643864	644505	Pan_paniscus	-1	ncbi_panpan1.1	Unplaced	gi|385247476|gb|JH650438.1|	LTR	0.042	9.55
HERV-T1	661527	662138	Pan_paniscus	1	ncbi_panpan1.1	Unplaced	gi|385247326|gb|JH650588.1|	LTR	0.0409	9.3
HERV-T1	683284	683517	Pan_paniscus	-1	ncbi_panpan1.1	Unplaced	gi|385247457|gb|JH650457.1|	LTR	0.0942	21.41
HERV-T1	780967	781606	Pan_paniscus	1	ncbi_panpan1.1	Unplaced	gi|385247424|gb|JH650490.1|	LTR	0.0626	14.23
HERV-T1	806799	807377	Pan_paniscus	1	ncbi_panpan1.1	Unplaced	gi|385247820|gb|JH650094.1|	LTR	0.1335	30.34
HERV-T1	867097	867738	Pan_paniscus	-1	ncbi_panpan1.1	Unplaced	gi|385247417|gb|JH650497.1|	LTR	0.0577	13.11
HERV-T1	1209766	1210749	Pan_paniscus	-1	ncbi_panpan1.1	Unplaced	gi|385247699|gb|JH650215.1|	pol	ND	ND
HERV-T1	1372428	1373064	Pan_paniscus	1	ncbi_panpan1.1	Unplaced	gi|385247332|gb|JH650582.1|	LTR	0.0488	11.09
HERV-T1	1432412	1432641	Pan_paniscus	-1	ncbi_panpan1.1	Unplaced	gi|385247315|gb|JH650599.1|	LTR	0.091	20.68
HERV-T1	1464229	1467670	Pan_paniscus	-1	ncbi_panpan1.1	Unplaced	gi|385247321|gb|JH650593.1|	pol-env	ND	ND
HERV-T1	1575653	1576295	Pan_paniscus	1	ncbi_panpan1.1	Unplaced	gi|385247460|gb|JH650454.1|	LTR	0.0606	13.77
HERV-T1	1787747	1787936	Pan_paniscus	-1	ncbi_panpan1.1	Unplaced	gi|385247856|gb|JH650058.1|	LTR	0.0385	8.75
HERV-T1	1823845	1824486	Pan_paniscus	-1	ncbi_panpan1.1	Unplaced	gi|385247473|gb|JH650441.1|	LTR	0.1081	24.57
HERV-T1	1926514	1927139	Pan_paniscus	1	ncbi_panpan1.1	Unplaced	gi|385247293|gb|JH650621.1|	LTR	0.0399	9.07
HERV-T1	2067970	2068613	Pan_paniscus	-1	ncbi_panpan1.1	Unplaced	gi|385247582|gb|JH650332.1|	LTR	0.0499	11.34
HERV-T1	2337056	2337670	Pan_paniscus	-1	ncbi_panpan1.1	Unplaced	gi|385247364|gb|JH650550.1|	LTR	0.0309	7.02
HERV-T1	2562707	2563342	Pan_paniscus	-1	ncbi_panpan1.1	Unplaced	gi|385247364|gb|JH650550.1|	LTR	0.0518	11.77
HERV-T1	2651304	2651720	Pan_paniscus	1	ncbi_panpan1.1	Unplaced	gi|385247403|gb|JH650511.1|	LTR	0.0396	9
HERV-T1	2720871	2721457	Pan_paniscus	-1	ncbi_panpan1.1	Unplaced	gi|385247441|gb|JH650473.1|	LTR	0.1145	26.02
HERV-T1	2765704	2766339	Pan_paniscus	1	ncbi_panpan1.1	Unplaced	gi|385247820|gb|JH650094.1|	LTR	0.0819	18.61
HERV-T1	2967462	2968106	Pan_paniscus	-1	ncbi_panpan1.1	Unplaced	gi|385247432|gb|JH650482.1|	LTR	0.0543	12.34
HERV-T1	4989674	4990315	Pan_paniscus	1	ncbi_panpan1.1	Unplaced	gi|385247827|gb|JH650087.1|	LTR	0.0405	9.2
HERV-T1	5239033	5239674	Pan_paniscus	1	ncbi_panpan1.1	Unplaced	gi|385247444|gb|JH650470.1|	LTR	0.0576	13.09
HERV-T1	5879322	5879958	Pan_paniscus	1	ncbi_panpan1.1	Unplaced	gi|385247720|gb|JH650194.1|	LTR	0.0502	11.41
HERV-T1	6581853	6582498	Pan_paniscus	1	ncbi_panpan1.1	Unplaced	gi|385247343|gb|JH650571.1|	LTR	0.0344	7.82
HERV-T1	6671572	6672213	Pan_paniscus	1	ncbi_panpan1.1	Unplaced	gi|385247334|gb|JH650580.1|	LTR	0.0748	17
HERV-T1	7224572	7225300	Pan_paniscus	1	ncbi_panpan1.1	Unplaced	gi|385247393|gb|JH650521.1|	env	ND	ND
HERV-T1	7810814	7811442	Pan_paniscus	1	ncbi_panpan1.1	Unplaced	gi|385247397|gb|JH650517.1|	LTR	0.0987	22.43
HERV-T1	9747310	9747918	Pan_paniscus	1	ncbi_panpan1.1	Unplaced	gi|385247313|gb|JH650601.1|	LTR	0.0934	21.23
HERV-T1	10226988	10227631	Pan_paniscus	-1	ncbi_panpan1.1	Unplaced	gi|385247377|gb|JH650537.1|	LTR	0.0434	9.86
HERV-T1	16703454	16704098	Pan_paniscus	-1	ncbi_panpan1.1	Unplaced	gi|385247334|gb|JH650580.1|	LTR	0.0481	10.93
HERV-T1	21850448	21851090	Pan_paniscus	-1	ncbi_panpan1.1	Unplaced	gi|385247351|gb|JH650563.1|	LTR	0.1143	25.98
HERV-T1	105388582	105389226	Pan_troglodytes	1	ncbi_Pan_troglodytes-2.1.4	Chr1	gi|291061376|ref|NC_006468.3|	LTR	0.0434	9.86
HERV-T1	137341670	137342283	Pan_troglodytes	-1	ncbi_Pan_troglodytes-2.1.4	Chr1	gi|291061376|ref|NC_006468.3|	LTR	0.0444	10.09
HERV-T1	167376352	167376993	Pan_troglodytes	1	ncbi_Pan_troglodytes-2.1.4	Chr1	gi|291061376|ref|NC_006468.3|	LTR	0.042	9.55
HERV-T1	210108454	210109068	Pan_troglodytes	-1	ncbi_Pan_troglodytes-2.1.4	Chr1	gi|291061376|ref|NC_006468.3|	LTR	0.0341	7.75
HERV-T1	210333137	210333764	Pan_troglodytes	-1	ncbi_Pan_troglodytes-2.1.4	Chr1	gi|291061376|ref|NC_006468.3|	LTR	0.051	11.59
HERV-T1	79755438	79756079	Pan_troglodytes	-1	ncbi_Pan_troglodytes-2.1.4	Chr10	gi|291061366|ref|NC_006477.3|	LTR	0.0358	8.14
HERV-T1	60482495	60483134	Pan_troglodytes	1	ncbi_Pan_troglodytes-2.1.4	Chr11	gi|291061365|ref|NC_006478.3|	LTR	0.047	10.68
HERV-T1	95466268	95466912	Pan_troglodytes	1	ncbi_Pan_troglodytes-2.1.4	Chr11	gi|291061365|ref|NC_006478.3|	LTR	0.0481	10.93
HERV-T1	105691013	105691465	Pan_troglodytes	-1	ncbi_Pan_troglodytes-2.1.4	Chr11	gi|291061365|ref|NC_006478.3|	LTR	0.0825	18.75
HERV-T1	18375810	18376451	Pan_troglodytes	-1	ncbi_Pan_troglodytes-2.1.4	Chr15	gi|291061361|ref|NC_006482.3|	LTR	0.1047	23.8
HERV-T1	42621164	42621787	Pan_troglodytes	1	ncbi_Pan_troglodytes-2.1.4	Chr15	gi|291061361|ref|NC_006482.3|	LTR	0.0401	9.11
HERV-T1	45025829	45026470	Pan_troglodytes	-1	ncbi_Pan_troglodytes-2.1.4	Chr16	gi|291061360|ref|NC_006483.3|	LTR	0.0577	13.11
HERV-T1	45072785	45073810	Pan_troglodytes	1	ncbi_Pan_troglodytes-2.1.4	Chr16	gi|291061360|ref|NC_006483.3|	env	ND	ND
HERV-T1	81661192	81661832	Pan_troglodytes	1	ncbi_Pan_troglodytes-2.1.4	Chr17	gi|291061359|ref|NC_006484.3|	LTR	0.0437	9.93
HERV-T1	33015844	33016453	Pan_troglodytes	-1	ncbi_Pan_troglodytes-2.1.4	Chr18	gi|291061358|ref|NC_006485.3|	LTR	0.095	21.59
HERV-T1	39552905	39553549	Pan_troglodytes	-1	ncbi_Pan_troglodytes-2.1.4	Chr18	gi|291061358|ref|NC_006485.3|	LTR	0.0403	9.16
HERV-T1	65165534	65166176	Pan_troglodytes	-1	ncbi_Pan_troglodytes-2.1.4	Chr18	gi|291061358|ref|NC_006485.3|	LTR	0.1111	25.25
HERV-T1	17704354	17704988	Pan_troglodytes	1	ncbi_Pan_troglodytes-2.1.4	Chr19	gi|291061357|ref|NC_006486.3|	LTR	0.1203	27.34
HERV-T1	42714663	42715646	Pan_troglodytes	-1	ncbi_Pan_troglodytes-2.1.4	Chr19	gi|291061357|ref|NC_006486.3|	pol	ND	ND
HERV-T1	62939835	62940427	Pan_troglodytes	1	ncbi_Pan_troglodytes-2.1.4	Chr19	gi|291061357|ref|NC_006486.3|	LTR	0.1308	29.73
HERV-T1	63309955	63310591	Pan_troglodytes	-1	ncbi_Pan_troglodytes-2.1.4	Chr19	gi|291061357|ref|NC_006486.3|	LTR	0.0392	8.91
HERV-T1	37790983	37791611	Pan_troglodytes	1	ncbi_Pan_troglodytes-2.1.4	Chr22	gi|291061355|ref|NC_006489.3|	LTR	0.1004	22.82
HERV-T1	35659823	35660464	Pan_troglodytes	-1	ncbi_Pan_troglodytes-2.1.4	Chr2A	gi|291061375|ref|NC_006469.3|	LTR	0.0591	13.43
HERV-T1	95401828	95402465	Pan_troglodytes	-1	ncbi_Pan_troglodytes-2.1.4	Chr2A	gi|291061375|ref|NC_006469.3|	LTR	0.0393	8.93
HERV-T1	99296097	99296731	Pan_troglodytes	1	ncbi_Pan_troglodytes-2.1.4	Chr2A	gi|291061375|ref|NC_006469.3|	LTR	0.0914	20.77
HERV-T1	101637303	101637944	Pan_troglodytes	-1	ncbi_Pan_troglodytes-2.1.4	Chr2A	gi|291061375|ref|NC_006469.3|	LTR	0.1065	24.2
HERV-T1	110776733	110777249	Pan_troglodytes	1	ncbi_Pan_troglodytes-2.1.4	Chr2A	gi|291061375|ref|NC_006469.3|	LTR	0.1608	36.55
HERV-T1	115962676	115962865	Pan_troglodytes	-1	ncbi_Pan_troglodytes-2.1.4	Chr2B	gi|291061374|ref|NC_006470.3|	LTR	0.0278	6.32
HERV-T1	116793411	116794050	Pan_troglodytes	1	ncbi_Pan_troglodytes-2.1.4	Chr2B	gi|291061374|ref|NC_006470.3|	LTR	0.0595	13.52
HERV-T1	48576292	48576936	Pan_troglodytes	1	ncbi_Pan_troglodytes-2.1.4	Chr3	gi|291061373|ref|NC_006490.3|	LTR	0.0574	13.05
HERV-T1	104812201	104812929	Pan_troglodytes	1	ncbi_Pan_troglodytes-2.1.4	Chr3	gi|291061373|ref|NC_006490.3|	env	ND	ND
HERV-T1	132094210	132094823	Pan_troglodytes	1	ncbi_Pan_troglodytes-2.1.4	Chr3	gi|291061373|ref|NC_006490.3|	LTR	0.0408	9.27
HERV-T1	188956738	188957317	Pan_troglodytes	1	ncbi_Pan_troglodytes-2.1.4	Chr3	gi|291061373|ref|NC_006490.3|	LTR	0.1352	30.73
HERV-T1	190957883	190958519	Pan_troglodytes	1	ncbi_Pan_troglodytes-2.1.4	Chr3	gi|291061373|ref|NC_006490.3|	LTR	0.0819	18.61
HERV-T1	7578389	7579031	Pan_troglodytes	-1	ncbi_Pan_troglodytes-2.1.4	Chr4	gi|291061372|ref|NC_006471.3|	LTR	0.0621	14.11
HERV-T1	73378291	73378476	Pan_troglodytes	-1	ncbi_Pan_troglodytes-2.1.4	Chr4	gi|291061372|ref|NC_006471.3|	LTR	0.024	5.45
HERV-T1	177240859	177241454	Pan_troglodytes	1	ncbi_Pan_troglodytes-2.1.4	Chr5	gi|291061371|ref|NC_006472.3|	LTR	0.0975	22.16
HERV-T1	29033100	29034281	Pan_troglodytes	-1	ncbi_Pan_troglodytes-2.1.4	Chr6	gi|291061370|ref|NC_006473.3|	env	ND	ND
HERV-T1	68465118	68465761	Pan_troglodytes	-1	ncbi_Pan_troglodytes-2.1.4	Chr6	gi|291061370|ref|NC_006473.3|	LTR	0.0515	11.7
HERV-T1	22347349	22347985	Pan_troglodytes	-1	ncbi_Pan_troglodytes-2.1.4	Chr7	gi|319999821|ref|NC_006474.3|	LTR	0.0486	11.05
HERV-T1	79668061	79668704	Pan_troglodytes	1	ncbi_Pan_troglodytes-2.1.4	Chr8	gi|291061368|ref|NC_006475.3|	LTR	0.1109	25.2
HERV-T1	121419306	121419877	Pan_troglodytes	1	ncbi_Pan_troglodytes-2.1.4	ChrX	gi|291061354|ref|NC_006491.3|	LTR	0.0426	9.68
HERV-T1	4227225	4227795	Pan_troglodytes	1	ncbi_Pan_troglodytes-2.1.4	ChrY	gi|327554947|ref|NC_006492.3|	LTR	0.1308	29.73
HERV-T1	6516099	6526275	Pan_troglodytes	-1	ncbi_Pan_troglodytes-2.1.4	ChrY	gi|327554947|ref|NC_006492.3|	LTR-LEA-gag-pol-env-LTR	0.0527	11.9773
HERV-T1	12325786	12326371	Pan_troglodytes	-1	ncbi_Pan_troglodytes-2.1.4	ChrY	gi|327554947|ref|NC_006492.3|	LTR	0.1309	29.75
HERV-T1	25624345	25626099	Pan_troglodytes	-1	ncbi_Pan_troglodytes-2.1.4	ChrY	gi|327554947|ref|NC_006492.3|	pol	ND	ND
HERV-T1	248	570	Pan_troglodytes	-1	ncbi_Pan_troglodytes-2.1.4	Unplaced	gi|291020274|ref|NW_003476507.1|	LTR	0.1239	28.16
HERV-T1	2615	3147	Pan_troglodytes	1	ncbi_Pan_troglodytes-2.1.4	Unplaced	gi|291021082|ref|NW_003475699.1|	LTR	0.1175	26.7
HERV-T1	6065	6664	Pan_troglodytes	-1	ncbi_Pan_troglodytes-2.1.4	Unplaced	gi|291027605|ref|NW_003469176.1|	LTR	0.0736	16.73
HERV-T1	109116	109760	Pan_troglodytes	1	ncbi_Pan_troglodytes-2.1.4	Unplaced	gi|291018946|ref|NW_003477835.1|	LTR	0.0668	15.18
HERV-T1	1989485	1990129	Pan_troglodytes	-1	ncbi_Pan_troglodytes-2.1.4	Unplaced	gi|291025026|ref|NW_003471755.1|	LTR	0.0543	12.34
HERV-T1	1445	2851	Papio_hamadryas	1	baylor_1.0	Unplaced	Contig700312	pol	ND	ND
HERV-T1	8295	9836	Papio_hamadryas	1	baylor_1.0	Unplaced	Contig650329_Contig811664	env	ND	ND
HERV-T1	32107	33009	Papio_hamadryas	-1	baylor_1.0	Unplaced	Contig513268_Contig641286	env	ND	ND
HERV-T1	18600608	18601130	Pongo_pygmaeus	1	ncbi_P_pygmaeus_2.0.2	Chr1	gi|241864942|ref|NC_012591.1|	LTR	0.0373	8.48
HERV-T1	37097282	37097928	Pongo_pygmaeus	-1	ncbi_P_pygmaeus_2.0.2	Chr1	gi|241864942|ref|NC_012591.1|	LTR	0.0935	21.25
HERV-T1	74956391	74957033	Pongo_pygmaeus	-1	ncbi_P_pygmaeus_2.0.2	Chr1	gi|241864942|ref|NC_012591.1|	LTR	0.0607	13.8
HERV-T1	92419854	92420491	Pongo_pygmaeus	1	ncbi_P_pygmaeus_2.0.2	Chr1	gi|241864942|ref|NC_012591.1|	LTR	0.0536	12.18
HERV-T1	123960086	123960729	Pongo_pygmaeus	-1	ncbi_P_pygmaeus_2.0.2	Chr1	gi|241864942|ref|NC_012591.1|	LTR	0.0342	7.77
HERV-T1	96618818	96619461	Pongo_pygmaeus	-1	ncbi_P_pygmaeus_2.0.2	Chr11	gi|241864931|ref|NC_012602.1|	LTR	0.0575	13.07
HERV-T1	37869105	37869750	Pongo_pygmaeus	-1	ncbi_P_pygmaeus_2.0.2	Chr12	gi|241864930|ref|NC_012603.1|	LTR	0.0731	16.61
HERV-T1	50606858	50607494	Pongo_pygmaeus	1	ncbi_P_pygmaeus_2.0.2	Chr12	gi|241864930|ref|NC_012603.1|	LTR	0.0691	15.7
HERV-T1	41913427	41914053	Pongo_pygmaeus	1	ncbi_P_pygmaeus_2.0.2	Chr15	gi|241864927|ref|NC_012606.1|	LTR	0.0447	10.16
HERV-T1	72276027	72276664	Pongo_pygmaeus	1	ncbi_P_pygmaeus_2.0.2	Chr17	gi|241864925|ref|NC_012608.1|	LTR	0.0517	11.75
HERV-T1	29434047	29434270	Pongo_pygmaeus	-1	ncbi_P_pygmaeus_2.0.2	Chr18	gi|241864924|ref|NC_012609.1|	LTR	0.0746	16.95
HERV-T1	49354646	49355260	Pongo_pygmaeus	-1	ncbi_P_pygmaeus_2.0.2	Chr18	gi|241864924|ref|NC_012609.1|	LTR	0.0951	21.61
HERV-T1	21509714	21510307	Pongo_pygmaeus	-1	ncbi_P_pygmaeus_2.0.2	Chr19	gi|241864923|ref|NC_012610.1|	LTR	0.1529	34.75
HERV-T1	23131300	23132322	Pongo_pygmaeus	-1	ncbi_P_pygmaeus_2.0.2	Chr19	gi|241864923|ref|NC_012610.1|	pol	ND	ND
HERV-T1	35235413	35236297	Pongo_pygmaeus	-1	ncbi_P_pygmaeus_2.0.2	Chr19	gi|241864923|ref|NC_012610.1|	env	ND	ND
HERV-T1	38382641	38383195	Pongo_pygmaeus	-1	ncbi_P_pygmaeus_2.0.2	Chr19	gi|241864923|ref|NC_012610.1|	gag	ND	ND
HERV-T1	59992914	59993505	Pongo_pygmaeus	1	ncbi_P_pygmaeus_2.0.2	Chr19	gi|241864923|ref|NC_012610.1|	LTR	0.1341	30.48
HERV-T1	60377645	60378289	Pongo_pygmaeus	-1	ncbi_P_pygmaeus_2.0.2	Chr19	gi|241864923|ref|NC_012610.1|	LTR	0.0357	8.11
HERV-T1	16311636	16320046	Pongo_pygmaeus	1	ncbi_P_pygmaeus_2.0.2	Chr22	gi|241864895|ref|NC_012613.1|	LTR-LEA-LTR	0.013	2.95455
HERV-T1	16320068	16329213	Pongo_pygmaeus	1	ncbi_P_pygmaeus_2.0.2	Chr22	gi|241864895|ref|NC_012613.1|	LEA-gag-env-LTR	ND	ND
HERV-T1	27348563	27349203	Pongo_pygmaeus	1	ncbi_P_pygmaeus_2.0.2	Chr22	gi|241864895|ref|NC_012613.1|	LTR	0.0423	9.61
HERV-T1	3456869	3457511	Pongo_pygmaeus	-1	ncbi_P_pygmaeus_2.0.2	Chr2A	gi|241864941|ref|NC_012592.1|	LTR	0.0581	13.2
HERV-T1	6671669	6672307	Pongo_pygmaeus	1	ncbi_P_pygmaeus_2.0.2	Chr2A	gi|241864941|ref|NC_012592.1|	LTR	0.1037	23.57
HERV-T1	9056485	9056673	Pongo_pygmaeus	-1	ncbi_P_pygmaeus_2.0.2	Chr2A	gi|241864941|ref|NC_012592.1|	LTR	0.0396	9
HERV-T1	18578924	18579570	Pongo_pygmaeus	-1	ncbi_P_pygmaeus_2.0.2	Chr2A	gi|241864941|ref|NC_012592.1|	LTR	0.045	10.23
HERV-T1	19228027	19228671	Pongo_pygmaeus	1	ncbi_P_pygmaeus_2.0.2	Chr2B	gi|241864940|ref|NC_012593.1|	LTR	0.0465	10.57
HERV-T1	3991170	3991781	Pongo_pygmaeus	-1	ncbi_P_pygmaeus_2.0.2	Chr3	gi|241864939|ref|NC_012594.1|	LTR	0.0425	9.66
HERV-T1	98735362	98736002	Pongo_pygmaeus	-1	ncbi_P_pygmaeus_2.0.2	Chr3	gi|241864939|ref|NC_012594.1|	LTR	0.0545	12.39
HERV-T1	190677047	190677638	Pongo_pygmaeus	1	ncbi_P_pygmaeus_2.0.2	Chr3	gi|241864939|ref|NC_012594.1|	LTR	0.0842	19.14
HERV-T1	5620977	5621178	Pongo_pygmaeus	1	ncbi_P_pygmaeus_2.0.2	Chr4	gi|241864938|ref|NC_012595.1|	LTR	0.0592	13.45
HERV-T1	63396777	63397420	Pongo_pygmaeus	-1	ncbi_P_pygmaeus_2.0.2	Chr4	gi|241864938|ref|NC_012595.1|	LTR	0.0544	12.36
HERV-T1	71879309	71879956	Pongo_pygmaeus	-1	ncbi_P_pygmaeus_2.0.2	Chr4	gi|241864938|ref|NC_012595.1|	LTR	0.0496	11.27
HERV-T1	78344781	78345393	Pongo_pygmaeus	1	ncbi_P_pygmaeus_2.0.2	Chr5	gi|241864937|ref|NC_012596.1|	LTR	0.0621	14.11
HERV-T1	178932025	178932615	Pongo_pygmaeus	1	ncbi_P_pygmaeus_2.0.2	Chr5	gi|241864937|ref|NC_012596.1|	LTR	0.0986	22.41
HERV-T1	28671720	28672354	Pongo_pygmaeus	-1	ncbi_P_pygmaeus_2.0.2	Chr6	gi|241864936|ref|NC_012597.1|	LTR	0.1046	23.77
HERV-T1	27492632	27493275	Pongo_pygmaeus	1	ncbi_P_pygmaeus_2.0.2	Chr7	gi|241864935|ref|NC_012598.1|	LTR	0.0544	12.36
HERV-T1	60702958	60703600	Pongo_pygmaeus	1	ncbi_P_pygmaeus_2.0.2	Chr7	gi|241864935|ref|NC_012598.1|	LTR	0.0467	10.61
HERV-T1	126971186	126971829	Pongo_pygmaeus	-1	ncbi_P_pygmaeus_2.0.2	Chr7	gi|241864935|ref|NC_012598.1|	LTR	0.0605	13.75
HERV-T1	47944434	47945417	Pongo_pygmaeus	-1	ncbi_P_pygmaeus_2.0.2	Chr8	gi|241864934|ref|NC_012599.1|	pol	ND	ND
HERV-T1	48600828	48601468	Pongo_pygmaeus	-1	ncbi_P_pygmaeus_2.0.2	Chr8	gi|241864934|ref|NC_012599.1|	LTR	0.0671	15.25
HERV-T1	84517775	84517991	Pongo_pygmaeus	1	ncbi_P_pygmaeus_2.0.2	Chr8	gi|241864934|ref|NC_012599.1|	LTR	0.0613	13.93
HERV-T1	71367255	71367898	Pongo_pygmaeus	-1	ncbi_P_pygmaeus_2.0.2	Chr9	gi|241864933|ref|NC_012600.1|	LTR	0.0637	14.48
HERV-T1	109540572	109541220	Pongo_pygmaeus	-1	ncbi_P_pygmaeus_2.0.2	Chr9	gi|241864933|ref|NC_012600.1|	LTR	0.0856	19.45
HERV-T1	109549162	109549723	Pongo_pygmaeus	-1	ncbi_P_pygmaeus_2.0.2	Chr9	gi|241864933|ref|NC_012600.1|	LTR	0.0823	18.7
HERV-T1	814802	815039	Pongo_pygmaeus	-1	ncbi_P_pygmaeus_2.0.2	ChrX	gi|241864894|ref|NC_012614.1|	LTR	0.0472	10.73
HERV-T1	820526	821084	Pongo_pygmaeus	-1	ncbi_P_pygmaeus_2.0.2	ChrX	gi|241864894|ref|NC_012614.1|	LTR	0.113	25.68
HERV-T1	119847822	119848465	Pongo_pygmaeus	1	ncbi_P_pygmaeus_2.0.2	ChrX	gi|241864894|ref|NC_012614.1|	LTR	0.031	7.05
HERV-T1	1	474	Pongo_pygmaeus	1	ncbi_P_pygmaeus_2.0.2	Unplaced	gi|241058095|ref|NW_002909743.1|	LTR	0.0769	17.48
HERV-T1	1569	2121	Pongo_pygmaeus	-1	ncbi_P_pygmaeus_2.0.2	Unplaced	gi|241083271|ref|NW_002895042.1|	LTR	0.0355	8.07
HERV-T1	3713	4795	Pongo_pygmaeus	1	ncbi_P_pygmaeus_2.0.2	Unplaced	gi|241054644|ref|NW_002912465.1|	gag	ND	ND
HERV-T1	4126	4768	Pongo_pygmaeus	1	ncbi_P_pygmaeus_2.0.2	Unplaced	gi|240998264|ref|NW_002930468.1|	LTR	0.0529	12.02
HERV-T1	5263	5919	Pongo_pygmaeus	1	ncbi_P_pygmaeus_2.0.2	Unplaced	gi|241095888|ref|NW_002966353.1|	gag	ND	ND
HERV-T1	5992	6583	Pongo_pygmaeus	1	ncbi_P_pygmaeus_2.0.2	Unplaced	gi|241104604|ref|NW_002899099.1|	LTR	0.0624	14.18
HERV-T1	46504	49004	Pongo_pygmaeus	-1	ncbi_P_pygmaeus_2.0.2	Unplaced	gi|241070753|ref|NW_002918463.1|	pol-env	ND	ND
HERV-T1	731449	732237	Pongo_pygmaeus	-1	ncbi_P_pygmaeus_2.0.2	Unplaced	gi|241030645|ref|NW_002960917.1|	env	ND	ND
HERV-T1	777320	777960	Pongo_pygmaeus	1	ncbi_P_pygmaeus_2.0.2	Unplaced	gi|241030645|ref|NW_002960917.1|	LTR	0.0577	13.11

## Sheet: HERV-T2
Type	start	end	Organism	strand	Assembly	Chromosome	Scaffold	proviral structure	Divergence	Age (MYA)
HERV-T2	33734770	33735319	Gorilla_gorilla	-1	ebi_gorGor3	chr1	chr1	LTR	0.0549	12.48
HERV-T2	71468980	71469541	Gorilla_gorilla	-1	ebi_gorGor3	chr1	chr1	LTR	0.0323	7.34
HERV-T2	80493012	80493565	Gorilla_gorilla	1	ebi_gorGor3	chr1	chr1	LTR	0.0688	15.64
HERV-T2	91619190	91619726	Gorilla_gorilla	-1	ebi_gorGor3	chr1	chr1	LTR	0.0709	16.11
HERV-T2	102673910	102674382	Gorilla_gorilla	1	ebi_gorGor3	chr1	chr1	LTR	0.0511	11.61
HERV-T2	126110656	126111170	Gorilla_gorilla	1	ebi_gorGor3	chr1	chr1	LTR	0.0604	13.73
HERV-T2	131985747	131986252	Gorilla_gorilla	1	ebi_gorGor3	chr1	chr1	LTR	0.0533	12.11
HERV-T2	58143202	58143401	Gorilla_gorilla	1	ebi_gorGor3	chr10	chr10	LTR	0.0741	16.84
HERV-T2	112558235	112558788	Gorilla_gorilla	-1	ebi_gorGor3	chr10	chr10	LTR	0.0599	13.61
HERV-T2	123079677	123080128	Gorilla_gorilla	-1	ebi_gorGor3	chr10	chr10	LTR	0.0482	10.95
HERV-T2	6260342	6260803	Gorilla_gorilla	1	ebi_gorGor3	chr11	chr11	LTR	0.0397	9.02
HERV-T2	68599429	68606758	Gorilla_gorilla	1	ebi_gorGor3	chr11	chr11	LTR-LEA-gag-pol-env-LTR	ND	ND
HERV-T2	83705714	83706270	Gorilla_gorilla	1	ebi_gorGor3	chr11	chr11	LTR	0.0379	8.61
HERV-T2	8554174	8555761	Gorilla_gorilla	-1	ebi_gorGor3	chr12	chr12	env-LTR	ND	ND
HERV-T2	8562144	8565791	Gorilla_gorilla	-1	ebi_gorGor3	chr12	chr12	pol-env-LTR	ND	ND
HERV-T2	8575533	8582959	Gorilla_gorilla	-1	ebi_gorGor3	chr12	chr12	LTR-LEA-gag-pol-env-LTR	ND	ND
HERV-T2	45097205	45097763	Gorilla_gorilla	-1	ebi_gorGor3	chr12	chr12	LTR	0.0324	7.36
HERV-T2	94871508	94872064	Gorilla_gorilla	1	ebi_gorGor3	chr12	chr12	LTR	0.0469	10.66
HERV-T2	131720334	131720780	Gorilla_gorilla	1	ebi_gorGor3	chr12	chr12	LTR	0.0418	9.5
HERV-T2	19847147	19847704	Gorilla_gorilla	1	ebi_gorGor3	chr13	chr13	LTR	0.0558	12.68
HERV-T2	52014834	52015308	Gorilla_gorilla	-1	ebi_gorGor3	chr13	chr13	LTR	0.0272	6.18
HERV-T2	65249944	65250498	Gorilla_gorilla	1	ebi_gorGor3	chr13	chr13	LTR	0.06	13.64
HERV-T2	16601157	16601712	Gorilla_gorilla	1	ebi_gorGor3	chr14	chr14	LTR	0.0416	9.45
HERV-T2	25675686	25676239	Gorilla_gorilla	-1	ebi_gorGor3	chr14	chr14	LTR	0.038	8.64
HERV-T2	36108383	36108843	Gorilla_gorilla	-1	ebi_gorGor3	chr14	chr14	LTR	0.0575	13.07
HERV-T2	67770243	67770795	Gorilla_gorilla	1	ebi_gorGor3	chr14	chr14	LTR	0.0364	8.27
HERV-T2	69349411	69349874	Gorilla_gorilla	1	ebi_gorGor3	chr14	chr14	LTR	0.0435	9.89
HERV-T2	83073946	83074488	Gorilla_gorilla	1	ebi_gorGor3	chr14	chr14	LTR	0.0313	7.11
HERV-T2	84047030	84047582	Gorilla_gorilla	1	ebi_gorGor3	chr14	chr14	LTR	0.0343	7.8
HERV-T2	88287012	88287172	Gorilla_gorilla	-1	ebi_gorGor3	chr14	chr14	LTR	0.094	21.36
HERV-T2	88304209	88304433	Gorilla_gorilla	-1	ebi_gorGor3	chr14	chr14	LEA	ND	ND
HERV-T2	5372209	5372765	Gorilla_gorilla	1	ebi_gorGor3	chr15	chr15	LTR	0.0414	9.41
HERV-T2	7681841	7682371	Gorilla_gorilla	-1	ebi_gorGor3	chr15	chr15	LTR	0.0553	12.57
HERV-T2	32759784	32760259	Gorilla_gorilla	1	ebi_gorGor3	chr15	chr15	LTR	0.0367	8.34
HERV-T2	68311555	68318667	Gorilla_gorilla	1	ebi_gorGor3	chr15	chr15	LTR-LEA-pol-LTR	ND	ND
HERV-T2	9126419	9126927	Gorilla_gorilla	-1	ebi_gorGor3	chr17	chr17	LTR	0.0316	7.18
HERV-T2	41198481	41198968	Gorilla_gorilla	1	ebi_gorGor3	chr17	chr17	LTR	0.0326	7.41
HERV-T2	46709058	46709613	Gorilla_gorilla	1	ebi_gorGor3	chr17	chr17	LTR	0.0271	6.16
HERV-T2	50152604	50153175	Gorilla_gorilla	1	ebi_gorGor3	chr17	chr17	LTR	0.0592	13.45
HERV-T2	72627364	72627924	Gorilla_gorilla	-1	ebi_gorGor3	chr17	chr17	LTR	0.0253	5.75
HERV-T2	8435043	8435600	Gorilla_gorilla	-1	ebi_gorGor3	chr19	chr19	LTR	0.0431	9.8
HERV-T2	20663765	20664224	Gorilla_gorilla	1	ebi_gorGor3	chr19	chr19	LTR	0.0694	15.77
HERV-T2	20772190	20775073	Gorilla_gorilla	1	ebi_gorGor3	chr19	chr19	LEA-gag	ND	ND
HERV-T2	23375795	23382988	Gorilla_gorilla	-1	ebi_gorGor3	chr19	chr19	LTR-LEA-pol-LTR	ND	ND
HERV-T2	33639054	33645226	Gorilla_gorilla	-1	ebi_gorGor3	chr19	chr19	LTR-LEA-pol-LTR	ND	ND
HERV-T2	51236005	51236564	Gorilla_gorilla	-1	ebi_gorGor3	chr19	chr19	LTR	0.0545	12.39
HERV-T2	55403318	55403823	Gorilla_gorilla	-1	ebi_gorGor3	chr19	chr19	LTR	0.0219	4.98
HERV-T2	30304204	30304590	Gorilla_gorilla	1	ebi_gorGor3	chr20	chr20	LTR	0.0266	6.05
HERV-T2	30304863	30305422	Gorilla_gorilla	1	ebi_gorGor3	chr20	chr20	LTR	0.0323	7.34
HERV-T2	2340041	2340332	Gorilla_gorilla	1	ebi_gorGor3	chr21	chr21	LTR	0.1074	24.41
HERV-T2	29192267	29193017	Gorilla_gorilla	-1	ebi_gorGor3	chr21	chr21	LTR-LEA	ND	ND
HERV-T2	30331957	30332229	Gorilla_gorilla	1	ebi_gorGor3	chr21	chr21	LTR	0.0733	16.66
HERV-T2	30705228	30705699	Gorilla_gorilla	-1	ebi_gorGor3	chr21	chr21	LTR	0.0341	7.75
HERV-T2	31592065	31592637	Gorilla_gorilla	1	ebi_gorGor3	chr21	chr21	LTR	0.0542	12.32
HERV-T2	13509272	13509698	Gorilla_gorilla	1	ebi_gorGor3	chr22	chr22	LTR	0.1228	27.91
HERV-T2	26902310	26902776	Gorilla_gorilla	-1	ebi_gorGor3	chr22	chr22	LTR	0.0705	16.02
HERV-T2	48513020	48513576	Gorilla_gorilla	-1	ebi_gorGor3	chr2a	chr2a	LTR	0.0396	9
HERV-T2	95078926	95079470	Gorilla_gorilla	-1	ebi_gorGor3	chr2a	chr2a	LTR	0.0834	18.95
HERV-T2	10480507	10489302	Gorilla_gorilla	1	ebi_gorGor3	chr2b	chr2b	LTR-LEA-env-LTR	ND	ND
HERV-T2	42073279	42075424	Gorilla_gorilla	-1	ebi_gorGor3	chr2b	chr2b	LTR-LEA	ND	ND
HERV-T2	89559388	89559945	Gorilla_gorilla	-1	ebi_gorGor3	chr2b	chr2b	LTR	0.0288	6.55
HERV-T2	100322908	100323457	Gorilla_gorilla	-1	ebi_gorGor3	chr2b	chr2b	LTR	0.0388	8.82
HERV-T2	129468084	129468633	Gorilla_gorilla	-1	ebi_gorGor3	chr2b	chr2b	LTR	0.0567	12.89
HERV-T2	46881412	46881967	Gorilla_gorilla	1	ebi_gorGor3	chr3	chr3	LTR	0.0342	7.77
HERV-T2	77343459	77345166	Gorilla_gorilla	-1	ebi_gorGor3	chr3	chr3	LTR-LEA	ND	ND
HERV-T2	99554598	99555155	Gorilla_gorilla	1	ebi_gorGor3	chr3	chr3	LTR	0.0325	7.39
HERV-T2	125563123	125567366	Gorilla_gorilla	-1	ebi_gorGor3	chr3	chr3	gag-pol-LTR	ND	ND
HERV-T2	125570448	125577864	Gorilla_gorilla	1	ebi_gorGor3	chr3	chr3	LTR-gag-pol-LTR	ND	ND
HERV-T2	130189349	130194603	Gorilla_gorilla	-1	ebi_gorGor3	chr3	chr3	LTR-LEA-pol	ND	ND
HERV-T2	146766415	146767683	Gorilla_gorilla	-1	ebi_gorGor3	chr3	chr3	LEA-LTR	ND	ND
HERV-T2	146767684	146774303	Gorilla_gorilla	-1	ebi_gorGor3	chr3	chr3	LEA-gag-pol-env-LTR	ND	ND
HERV-T2	146774320	146780596	Gorilla_gorilla	-1	ebi_gorGor3	chr3	chr3	LTR-LEA-pol-LTR	ND	ND
HERV-T2	165151409	165153863	Gorilla_gorilla	-1	ebi_gorGor3	chr3	chr3	env-LTR	ND	ND
HERV-T2	184414984	184415447	Gorilla_gorilla	1	ebi_gorGor3	chr3	chr3	LTR	0.0674	15.32
HERV-T2	184764965	184765520	Gorilla_gorilla	-1	ebi_gorGor3	chr3	chr3	LTR	0.0648	14.73
HERV-T2	188477571	188478129	Gorilla_gorilla	1	ebi_gorGor3	chr3	chr3	LTR	0.0396	9
HERV-T2	191719488	191720042	Gorilla_gorilla	1	ebi_gorGor3	chr3	chr3	LTR	0.0419	9.52
HERV-T2	193359769	193360110	Gorilla_gorilla	-1	ebi_gorGor3	chr3	chr3	LTR	0.0658	14.95
HERV-T2	292318	292872	Gorilla_gorilla	1	ebi_gorGor3	chr4	chr4	LTR	0.0308	7
HERV-T2	4339823	4340223	Gorilla_gorilla	1	ebi_gorGor3	chr4	chr4	LEA	ND	ND
HERV-T2	8882384	8882945	Gorilla_gorilla	-1	ebi_gorGor3	chr4	chr4	LTR	0.0269	6.11
HERV-T2	180817183	180817384	Gorilla_gorilla	-1	ebi_gorGor3	chr4	chr4	LTR	0.0614	13.95
HERV-T2	186101151	186102221	Gorilla_gorilla	-1	ebi_gorGor3	chr4	chr4	LTR-LEA	ND	ND
HERV-T2	4884237	4884542	Gorilla_gorilla	1	ebi_gorGor3	chr5	chr5	LTR	0.0765	17.39
HERV-T2	78691584	78695960	Gorilla_gorilla	-1	ebi_gorGor3	chr5	chr5	gag-env-LTR	ND	ND
HERV-T2	130803264	130803820	Gorilla_gorilla	1	ebi_gorGor3	chr5	chr5	LTR	0.038	8.64
HERV-T2	138936252	138936811	Gorilla_gorilla	-1	ebi_gorGor3	chr5	chr5	LTR	0.0398	9.05
HERV-T2	2983363	2983592	Gorilla_gorilla	1	ebi_gorGor3	chr6	chr6	LTR	0.0965	21.93
HERV-T2	11195148	11195706	Gorilla_gorilla	-1	ebi_gorGor3	chr6	chr6	LTR	0.0359	8.16
HERV-T2	27358353	27358563	Gorilla_gorilla	-1	ebi_gorGor3	chr6	chr6	LTR	0.0914	20.77
HERV-T2	27871624	27872177	Gorilla_gorilla	-1	ebi_gorGor3	chr6	chr6	LTR	0.0344	7.82
HERV-T2	29664842	29674948	Gorilla_gorilla	-1	ebi_gorGor3	chr6	chr6	LEA-env-LTR	ND	ND
HERV-T2	86517097	86525685	Gorilla_gorilla	1	ebi_gorGor3	chr6	chr6	LTR-LEA-gag-pol-env-LTR	ND	ND
HERV-T2	153684491	153685043	Gorilla_gorilla	1	ebi_gorGor3	chr6	chr6	LTR	0.0435	9.89
HERV-T2	162128740	162129303	Gorilla_gorilla	-1	ebi_gorGor3	chr6	chr6	LTR	0.0415	9.43
HERV-T2	7012629	7016291	Gorilla_gorilla	-1	ebi_gorGor3	chr7	chr7	pol-env-LTR	ND	ND
HERV-T2	7026689	7030318	Gorilla_gorilla	-1	ebi_gorGor3	chr7	chr7	LEA-LTR	ND	ND
HERV-T2	7030319	7034527	Gorilla_gorilla	-1	ebi_gorGor3	chr7	chr7	LEA-LTR	ND	ND
HERV-T2	7034528	7036329	Gorilla_gorilla	-1	ebi_gorGor3	chr7	chr7	LTR-LEA-LTR	ND	ND
HERV-T2	15157662	15158232	Gorilla_gorilla	1	ebi_gorGor3	chr7	chr7	LTR	0.0521	11.84
HERV-T2	33096465	33096944	Gorilla_gorilla	-1	ebi_gorGor3	chr7	chr7	LTR	0.0558	12.68
HERV-T2	93179308	93179770	Gorilla_gorilla	-1	ebi_gorGor3	chr7	chr7	LTR	0.0741	16.84
HERV-T2	97207399	97207952	Gorilla_gorilla	-1	ebi_gorGor3	chr7	chr7	LTR	0.0434	9.86
HERV-T2	137388797	137389355	Gorilla_gorilla	-1	ebi_gorGor3	chr7	chr7	LTR	0.0521	11.84
HERV-T2	149898390	149898949	Gorilla_gorilla	-1	ebi_gorGor3	chr7	chr7	LTR	0.045	10.23
HERV-T2	152040689	152041242	Gorilla_gorilla	1	ebi_gorGor3	chr7	chr7	LTR	0.0437	9.93
HERV-T2	12108039	12108469	Gorilla_gorilla	-1	ebi_gorGor3	chr8	chr8	LTR	0.0684	15.55
HERV-T2	16855345	16855901	Gorilla_gorilla	1	ebi_gorGor3	chr8	chr8	LTR	0.0489	11.11
HERV-T2	29330552	29330976	Gorilla_gorilla	1	ebi_gorGor3	chr8	chr8	LTR	0.038	8.64
HERV-T2	42955620	42956070	Gorilla_gorilla	-1	ebi_gorGor3	chr8	chr8	LTR	0.0482	10.95
HERV-T2	56401717	56402013	Gorilla_gorilla	1	ebi_gorGor3	chr8	chr8	LTR	0.0204	4.64
HERV-T2	73014686	73015106	Gorilla_gorilla	-1	ebi_gorGor3	chr8	chr8	LTR	0.0317	7.2
HERV-T2	87937750	87938293	Gorilla_gorilla	-1	ebi_gorGor3	chr8	chr8	LTR	0.1138	25.86
HERV-T2	88505748	88506173	Gorilla_gorilla	1	ebi_gorGor3	chr8	chr8	LTR	0.0658	14.95
HERV-T2	96835057	96835281	Gorilla_gorilla	1	ebi_gorGor3	chr8	chr8	LTR	0.0851	19.34
HERV-T2	137012516	137012826	Gorilla_gorilla	-1	ebi_gorGor3	chr8	chr8	LTR	0.0422	9.59
HERV-T2	138100603	138101114	Gorilla_gorilla	1	ebi_gorGor3	chr8	chr8	LTR	0.0437	9.93
HERV-T2	79773586	79774093	Gorilla_gorilla	-1	ebi_gorGor3	chr9	chr9	LTR	0.0477	10.84
HERV-T2	119102070	119102621	Gorilla_gorilla	1	ebi_gorGor3	chr9	chr9	LTR	0.0708	16.09
HERV-T2	1513	1718	Gorilla_gorilla	1	ebi_gorGor3	chrX	chrX	LTR	0.061	13.86
HERV-T2	5028	5384	Gorilla_gorilla	1	ebi_gorGor3	chrX	chrX	LTR	0.0887	20.16
HERV-T2	330503	331055	Gorilla_gorilla	-1	ebi_gorGor3	chrX	chrX	LTR	0.042	9.55
HERV-T2	331657	332214	Gorilla_gorilla	-1	ebi_gorGor3	chrX	chrX	LTR	0.0377	8.57
HERV-T2	2409946	2410293	Gorilla_gorilla	-1	ebi_gorGor3	chrX	chrX	LTR	0.066	15
HERV-T2	2523636	2523843	Gorilla_gorilla	-1	ebi_gorGor3	chrX	chrX	LTR	0.0296	6.73
HERV-T2	15979750	15980228	Gorilla_gorilla	-1	ebi_gorGor3	chrX	chrX	LTR	0.019	4.32
HERV-T2	56721129	56721682	Gorilla_gorilla	-1	ebi_gorGor3	chrX	chrX	LTR	0.0253	5.75
HERV-T2	100596777	100597328	Gorilla_gorilla	-1	ebi_gorGor3	chrX	chrX	LTR	0.0545	12.39
HERV-T2	31224702	31225257	Homo_sapiens	-1	ncbi_hs_alt_HuRef	chr1	gi|157704448|ref|AC_000133.1|	LTR	0.0525	11.93
HERV-T2	67887708	67888269	Homo_sapiens	-1	ncbi_hs_alt_HuRef	chr1	gi|157704448|ref|AC_000133.1|	LTR	0.0254	5.77
HERV-T2	76796575	76798205	Homo_sapiens	1	ncbi_hs_alt_HuRef	chr1	gi|157704448|ref|AC_000133.1|	env-LTR	ND	ND
HERV-T2	87781015	87781316	Homo_sapiens	-1	ncbi_hs_alt_HuRef	chr1	gi|157704448|ref|AC_000133.1|	LTR	0.1578	35.86
HERV-T2	98547330	98547801	Homo_sapiens	1	ncbi_hs_alt_HuRef	chr1	gi|157704448|ref|AC_000133.1|	LTR	0.0513	11.66
HERV-T2	120122849	120123405	Homo_sapiens	1	ncbi_hs_alt_HuRef	chr1	gi|157704448|ref|AC_000133.1|	LTR	0.0631	14.34
HERV-T2	124357544	124358049	Homo_sapiens	1	ncbi_hs_alt_HuRef	chr1	gi|157704448|ref|AC_000133.1|	LTR	0.0593	13.48
HERV-T2	94516826	94517381	Homo_sapiens	-1	ncbi_hs_alt_HuRef	chr10	gi|157704449|ref|AC_000142.1|	LTR	0.0508	11.55
HERV-T2	104704145	104704596	Homo_sapiens	-1	ncbi_hs_alt_HuRef	chr10	gi|157704449|ref|AC_000142.1|	LTR	0.0483	10.98
HERV-T2	3268303	3275744	Homo_sapiens	-1	ncbi_hs_alt_HuRef	chr11	gi|157704452|ref|AC_000143.1|	LTR-LEA-pol-env-LTR	ND	ND
HERV-T2	5961962	5962418	Homo_sapiens	1	ncbi_hs_alt_HuRef	chr11	gi|157704452|ref|AC_000143.1|	LTR	0.0447	10.16
HERV-T2	63984987	63992438	Homo_sapiens	-1	ncbi_hs_alt_HuRef	chr11	gi|157704452|ref|AC_000143.1|	LTR-LEA-gag-pol-env-LTR	ND	ND
HERV-T2	67710987	67718439	Homo_sapiens	1	ncbi_hs_alt_HuRef	chr11	gi|157704452|ref|AC_000143.1|	LTR-LEA-pol-env-LTR	ND	ND
HERV-T2	82423087	82423635	Homo_sapiens	1	ncbi_hs_alt_HuRef	chr11	gi|157704452|ref|AC_000143.1|	LTR	0.0368	8.36
HERV-T2	103629826	103629980	Homo_sapiens	-1	ncbi_hs_alt_HuRef	chr11	gi|157704452|ref|AC_000143.1|	LTR	0.1004	22.82
HERV-T2	8282845	8290282	Homo_sapiens	-1	ncbi_hs_alt_HuRef	chr12	gi|157704453|ref|AC_000144.1|	LTR-LEA-pol-env-LTR	ND	ND
HERV-T2	18116472	18116684	Homo_sapiens	-1	ncbi_hs_alt_HuRef	chr12	gi|157704453|ref|AC_000144.1|	LTR	0.0755	17.16
HERV-T2	22620190	22620758	Homo_sapiens	-1	ncbi_hs_alt_HuRef	chr12	gi|157704453|ref|AC_000144.1|	LTR	0.0439	9.98
HERV-T2	44625643	44626203	Homo_sapiens	-1	ncbi_hs_alt_HuRef	chr12	gi|157704453|ref|AC_000144.1|	LTR	0.0378	8.59
HERV-T2	93206448	93207005	Homo_sapiens	1	ncbi_hs_alt_HuRef	chr12	gi|157704453|ref|AC_000144.1|	LTR	0.0342	7.77
HERV-T2	128995688	128996143	Homo_sapiens	1	ncbi_hs_alt_HuRef	chr12	gi|157704453|ref|AC_000144.1|	LTR	0.0392	8.91
HERV-T2	19249601	19250156	Homo_sapiens	1	ncbi_hs_alt_HuRef	chr13	gi|157704454|ref|AC_000145.1|	LTR	0.0541	12.3
HERV-T2	50737465	50738261	Homo_sapiens	-1	ncbi_hs_alt_HuRef	chr13	gi|157704454|ref|AC_000145.1|	LTR	0.0298	6.77
HERV-T2	63661231	63661786	Homo_sapiens	1	ncbi_hs_alt_HuRef	chr13	gi|157704454|ref|AC_000145.1|	LTR	0.0525	11.93
HERV-T2	15931119	15931674	Homo_sapiens	1	ncbi_hs_alt_HuRef	chr14	gi|157704455|ref|AC_000146.1|	LTR	0.0435	9.89
HERV-T2	24961315	24961853	Homo_sapiens	-1	ncbi_hs_alt_HuRef	chr14	gi|157704455|ref|AC_000146.1|	LTR	0.0316	7.18
HERV-T2	35905823	35906286	Homo_sapiens	-1	ncbi_hs_alt_HuRef	chr14	gi|157704455|ref|AC_000146.1|	LTR	0.0582	13.23
HERV-T2	43295093	43295520	Homo_sapiens	-1	ncbi_hs_alt_HuRef	chr14	gi|157704455|ref|AC_000146.1|	LTR	0.1528	34.73
HERV-T2	66892187	66892739	Homo_sapiens	1	ncbi_hs_alt_HuRef	chr14	gi|157704455|ref|AC_000146.1|	LTR	0.0471	10.7
HERV-T2	68450380	68450935	Homo_sapiens	1	ncbi_hs_alt_HuRef	chr14	gi|157704455|ref|AC_000146.1|	LTR	0.0326	7.41
HERV-T2	81744602	81745146	Homo_sapiens	1	ncbi_hs_alt_HuRef	chr14	gi|157704455|ref|AC_000146.1|	LTR	0.0296	6.73
HERV-T2	82709947	82710500	Homo_sapiens	1	ncbi_hs_alt_HuRef	chr14	gi|157704455|ref|AC_000146.1|	LTR	0.0415	9.43
HERV-T2	86795128	86804276	Homo_sapiens	-1	ncbi_hs_alt_HuRef	chr14	gi|157704455|ref|AC_000146.1|	LEA-env	ND	ND
HERV-T2	5007657	5008204	Homo_sapiens	1	ncbi_hs_alt_HuRef	chr15	gi|157709134|ref|AC_000147.1|	LTR	0.0459	10.43
HERV-T2	7167222	7167757	Homo_sapiens	-1	ncbi_hs_alt_HuRef	chr15	gi|157709134|ref|AC_000147.1|	LTR	0.0623	14.16
HERV-T2	30933918	30934395	Homo_sapiens	1	ncbi_hs_alt_HuRef	chr15	gi|157709134|ref|AC_000147.1|	LTR	0.0349	7.93
HERV-T2	65193436	65201484	Homo_sapiens	1	ncbi_hs_alt_HuRef	chr15	gi|157709134|ref|AC_000147.1|	LTR-LEA-pol-LTR	ND	ND
HERV-T2	8677475	8677983	Homo_sapiens	-1	ncbi_hs_alt_HuRef	chr17	gi|157713538|ref|AC_000149.1|	LTR	0.0316	7.18
HERV-T2	71692249	71692707	Homo_sapiens	-1	ncbi_hs_alt_HuRef	chr17	gi|157713538|ref|AC_000149.1|	LTR	0.0855	19.43
HERV-T2	7937286	7937843	Homo_sapiens	-1	ncbi_hs_alt_HuRef	chr19	gi|157718668|ref|AC_000151.1|	LTR	0.0431	9.8
HERV-T2	19930734	19931198	Homo_sapiens	1	ncbi_hs_alt_HuRef	chr19	gi|157718668|ref|AC_000151.1|	LTR	0.0709	16.11
HERV-T2	20035742	20044099	Homo_sapiens	1	ncbi_hs_alt_HuRef	chr19	gi|157718668|ref|AC_000151.1|	LEA-env	ND	ND
HERV-T2	22903071	22910159	Homo_sapiens	-1	ncbi_hs_alt_HuRef	chr19	gi|157718668|ref|AC_000151.1|	LTR-LEA-pol-LTR	ND	ND
HERV-T2	33284141	33290310	Homo_sapiens	-1	ncbi_hs_alt_HuRef	chr19	gi|157718668|ref|AC_000151.1|	LTR-LEA-LTR	ND	ND
HERV-T2	34495827	34497446	Homo_sapiens	-1	ncbi_hs_alt_HuRef	chr19	gi|157718668|ref|AC_000151.1|	env-LTR	ND	ND
HERV-T2	50597243	50597795	Homo_sapiens	-1	ncbi_hs_alt_HuRef	chr19	gi|157718668|ref|AC_000151.1|	LTR	0.058	13.18
HERV-T2	53167515	53167736	Homo_sapiens	-1	ncbi_hs_alt_HuRef	chr19	gi|157718668|ref|AC_000151.1|	LTR	0.0851	19.34
HERV-T2	54653849	54654354	Homo_sapiens	-1	ncbi_hs_alt_HuRef	chr19	gi|157718668|ref|AC_000151.1|	LTR	0.0278	6.32
HERV-T2	47660068	47660639	Homo_sapiens	-1	ncbi_hs_alt_HuRef	chr2	gi|157724517|ref|AC_000134.1|	LTR	0.043	9.77
HERV-T2	92094069	92094609	Homo_sapiens	-1	ncbi_hs_alt_HuRef	chr2	gi|157724517|ref|AC_000134.1|	LTR	0.0782	17.77
HERV-T2	116758596	116770083	Homo_sapiens	1	ncbi_hs_alt_HuRef	chr2	gi|157724517|ref|AC_000134.1|	LTR-LEA-gag-env-LTR	ND	ND
HERV-T2	147319732	147321827	Homo_sapiens	-1	ncbi_hs_alt_HuRef	chr2	gi|157724517|ref|AC_000134.1|	LTR-LEA	ND	ND
HERV-T2	193842287	193842844	Homo_sapiens	-1	ncbi_hs_alt_HuRef	chr2	gi|157724517|ref|AC_000134.1|	LTR	0.0289	6.57
HERV-T2	204304007	204304554	Homo_sapiens	-1	ncbi_hs_alt_HuRef	chr2	gi|157724517|ref|AC_000134.1|	LTR	0.0394	8.95
HERV-T2	221215193	221215423	Homo_sapiens	-1	ncbi_hs_alt_HuRef	chr2	gi|157724517|ref|AC_000134.1|	LTR	0.1052	23.91
HERV-T2	232724214	232724764	Homo_sapiens	-1	ncbi_hs_alt_HuRef	chr2	gi|157724517|ref|AC_000134.1|	LTR	0.0563	12.8
HERV-T2	28350268	28350825	Homo_sapiens	1	ncbi_hs_alt_HuRef	chr20	gi|157726890|ref|AC_000152.1|	LTR	0.0342	7.77
HERV-T2	42572034	42572593	Homo_sapiens	1	ncbi_hs_alt_HuRef	chr20	gi|157726890|ref|AC_000152.1|	LTR	0.0559	12.7
HERV-T2	847623	847914	Homo_sapiens	1	ncbi_hs_alt_HuRef	chr21	gi|157728228|ref|AC_000153.1|	LTR	0.1074	24.41
HERV-T2	27419909	27420665	Homo_sapiens	-1	ncbi_hs_alt_HuRef	chr21	gi|157728228|ref|AC_000153.1|	LTR-LEA	ND	ND
HERV-T2	28554412	28554877	Homo_sapiens	1	ncbi_hs_alt_HuRef	chr21	gi|157728228|ref|AC_000153.1|	LTR	0.0663	15.07
HERV-T2	28914938	28915416	Homo_sapiens	-1	ncbi_hs_alt_HuRef	chr21	gi|157728228|ref|AC_000153.1|	LTR	0.0358	8.14
HERV-T2	29771818	29772375	Homo_sapiens	1	ncbi_hs_alt_HuRef	chr21	gi|157728228|ref|AC_000153.1|	LTR	0.036	8.18
HERV-T2	15491555	15492005	Homo_sapiens	-1	ncbi_hs_alt_HuRef	chr22	gi|157729478|ref|AC_000154.1|	LTR	0.058	13.18
HERV-T2	25904530	25904996	Homo_sapiens	-1	ncbi_hs_alt_HuRef	chr22	gi|157729478|ref|AC_000154.1|	LTR	0.07	15.91
HERV-T2	45771612	45772166	Homo_sapiens	1	ncbi_hs_alt_HuRef	chr3	gi|157731950|ref|AC_000135.1|	LTR	0.029	6.59
HERV-T2	75564349	75571579	Homo_sapiens	-1	ncbi_hs_alt_HuRef	chr3	gi|157731950|ref|AC_000135.1|	LTR-LEA-gag-pol-env-LTR	ND	ND
HERV-T2	97688461	97689018	Homo_sapiens	1	ncbi_hs_alt_HuRef	chr3	gi|157731950|ref|AC_000135.1|	LTR	0.0342	7.77
HERV-T2	122931831	122939226	Homo_sapiens	1	ncbi_hs_alt_HuRef	chr3	gi|157731950|ref|AC_000135.1|	LTR-LEA-gag-pol-env-LTR	ND	ND
HERV-T2	127279039	127286465	Homo_sapiens	-1	ncbi_hs_alt_HuRef	chr3	gi|157731950|ref|AC_000135.1|	LTR-LEA-pol-env-LTR	ND	ND
HERV-T2	143499377	143506524	Homo_sapiens	-1	ncbi_hs_alt_HuRef	chr3	gi|157731950|ref|AC_000135.1|	LTR-LEA-LTR	ND	ND
HERV-T2	161421104	161428957	Homo_sapiens	-1	ncbi_hs_alt_HuRef	chr3	gi|157731950|ref|AC_000135.1|	LTR-LEA-gag-pol-env-LTR	ND	ND
HERV-T2	180236560	180237023	Homo_sapiens	1	ncbi_hs_alt_HuRef	chr3	gi|157731950|ref|AC_000135.1|	LTR	0.0693	15.75
HERV-T2	180557734	180558287	Homo_sapiens	-1	ncbi_hs_alt_HuRef	chr3	gi|157731950|ref|AC_000135.1|	LTR	0.0668	15.18
HERV-T2	184132905	184133463	Homo_sapiens	1	ncbi_hs_alt_HuRef	chr3	gi|157731950|ref|AC_000135.1|	LTR	0.0377	8.57
HERV-T2	187249281	187249834	Homo_sapiens	1	ncbi_hs_alt_HuRef	chr3	gi|157731950|ref|AC_000135.1|	LTR	0.0438	9.95
HERV-T2	188828835	188829173	Homo_sapiens	-1	ncbi_hs_alt_HuRef	chr3	gi|157731950|ref|AC_000135.1|	LTR	0.0623	14.16
HERV-T2	268124	268679	Homo_sapiens	1	ncbi_hs_alt_HuRef	chr4	gi|157734150|ref|AC_000136.1|	LTR	0.0308	7
HERV-T2	3968541	3975865	Homo_sapiens	-1	ncbi_hs_alt_HuRef	chr4	gi|157734150|ref|AC_000136.1|	LTR-LEA-gag-pol-env-LTR	ND	ND
HERV-T2	8350769	8351326	Homo_sapiens	-1	ncbi_hs_alt_HuRef	chr4	gi|157734150|ref|AC_000136.1|	LTR	0.0305	6.93
HERV-T2	8931984	8940364	Homo_sapiens	1	ncbi_hs_alt_HuRef	chr4	gi|157734150|ref|AC_000136.1|	LTR-LEA-gag-pol-env-LTR	ND	ND
HERV-T2	166906368	166906901	Homo_sapiens	-1	ncbi_hs_alt_HuRef	chr4	gi|157734150|ref|AC_000136.1|	LTR	0.0841	19.11
HERV-T2	172144192	172145567	Homo_sapiens	-1	ncbi_hs_alt_HuRef	chr4	gi|157734150|ref|AC_000136.1|	LTR-LEA	ND	ND
HERV-T2	21044867	21045424	Homo_sapiens	1	ncbi_hs_alt_HuRef	chr5	gi|157734151|ref|AC_000137.1|	LTR	0.0253	5.75
HERV-T2	43419192	43419755	Homo_sapiens	-1	ncbi_hs_alt_HuRef	chr5	gi|157734151|ref|AC_000137.1|	LTR	0.0506	11.5
HERV-T2	52269504	52269982	Homo_sapiens	-1	ncbi_hs_alt_HuRef	chr5	gi|157734151|ref|AC_000137.1|	LTR	0.0331	7.52
HERV-T2	90233445	90238183	Homo_sapiens	-1	ncbi_hs_alt_HuRef	chr5	gi|157734151|ref|AC_000137.1|	gag-pol-env-LTR	ND	ND
HERV-T2	141568713	141569268	Homo_sapiens	1	ncbi_hs_alt_HuRef	chr5	gi|157734151|ref|AC_000137.1|	LTR	0.0344	7.82
HERV-T2	149460456	149461015	Homo_sapiens	-1	ncbi_hs_alt_HuRef	chr5	gi|157734151|ref|AC_000137.1|	LTR	0.0436	9.91
HERV-T2	10626527	10627087	Homo_sapiens	-1	ncbi_hs_alt_HuRef	chr6	gi|157734152|ref|AC_000138.1|	LTR	0.0378	8.59
HERV-T2	26434559	26434784	Homo_sapiens	-1	ncbi_hs_alt_HuRef	chr6	gi|157734152|ref|AC_000138.1|	LTR	0.1146	26.05
HERV-T2	26823076	26823629	Homo_sapiens	-1	ncbi_hs_alt_HuRef	chr6	gi|157734152|ref|AC_000138.1|	LTR	0.0308	7
HERV-T2	28541807	28551859	Homo_sapiens	-1	ncbi_hs_alt_HuRef	chr6	gi|157734152|ref|AC_000138.1|	LTR-LEA-LTR	ND	ND
HERV-T2	84399382	84407987	Homo_sapiens	1	ncbi_hs_alt_HuRef	chr6	gi|157734152|ref|AC_000138.1|	LTR-LEA-gag-pol-env-LTR	ND	ND
HERV-T2	150566358	150566910	Homo_sapiens	1	ncbi_hs_alt_HuRef	chr6	gi|157734152|ref|AC_000138.1|	LTR	0.0633	14.39
HERV-T2	158767040	158767599	Homo_sapiens	-1	ncbi_hs_alt_HuRef	chr6	gi|157734152|ref|AC_000138.1|	LTR	0.0359	8.16
HERV-T2	6876406	6883742	Homo_sapiens	-1	ncbi_hs_alt_HuRef	chr7	gi|157734172|ref|AC_000139.1|	LTR-LEA-gag-pol-env-LTR	ND	ND
HERV-T2	14977482	14978053	Homo_sapiens	1	ncbi_hs_alt_HuRef	chr7	gi|157734172|ref|AC_000139.1|	LTR	0.0434	9.86
HERV-T2	32521457	32521931	Homo_sapiens	-1	ncbi_hs_alt_HuRef	chr7	gi|157734172|ref|AC_000139.1|	LTR	0.0609	13.84
HERV-T2	38255569	38256125	Homo_sapiens	1	ncbi_hs_alt_HuRef	chr7	gi|157734172|ref|AC_000139.1|	LTR	0.0361	8.2
HERV-T2	90078314	90078776	Homo_sapiens	-1	ncbi_hs_alt_HuRef	chr7	gi|157734172|ref|AC_000139.1|	LTR	0.0739	16.8
HERV-T2	133086127	133086685	Homo_sapiens	-1	ncbi_hs_alt_HuRef	chr7	gi|157734172|ref|AC_000139.1|	LTR	0.0342	7.77
HERV-T2	144931418	144931977	Homo_sapiens	-1	ncbi_hs_alt_HuRef	chr7	gi|157734172|ref|AC_000139.1|	LTR	0.0431	9.8
HERV-T2	146934471	146935025	Homo_sapiens	1	ncbi_hs_alt_HuRef	chr7	gi|157734172|ref|AC_000139.1|	LTR	0.0489	11.11
HERV-T2	6746071	6747345	Homo_sapiens	-1	ncbi_hs_alt_HuRef	chr8	gi|157734173|ref|AC_000140.1|	LTR-LEA	ND	ND
HERV-T2	15574275	15574831	Homo_sapiens	1	ncbi_hs_alt_HuRef	chr8	gi|157734173|ref|AC_000140.1|	LTR	0.0432	9.82
HERV-T2	27721756	27722313	Homo_sapiens	1	ncbi_hs_alt_HuRef	chr8	gi|157734173|ref|AC_000140.1|	LTR	0.0271	6.16
HERV-T2	38334818	38335371	Homo_sapiens	1	ncbi_hs_alt_HuRef	chr8	gi|157734173|ref|AC_000140.1|	LTR	0.0471	10.7
HERV-T2	41210201	41210657	Homo_sapiens	-1	ncbi_hs_alt_HuRef	chr8	gi|157734173|ref|AC_000140.1|	LTR	0.05	11.36
HERV-T2	54861924	54862221	Homo_sapiens	1	ncbi_hs_alt_HuRef	chr8	gi|157734173|ref|AC_000140.1|	LTR	0.0302	6.86
HERV-T2	71005649	71006207	Homo_sapiens	-1	ncbi_hs_alt_HuRef	chr8	gi|157734173|ref|AC_000140.1|	LTR	0.0324	7.36
HERV-T2	85401011	85401554	Homo_sapiens	-1	ncbi_hs_alt_HuRef	chr8	gi|157734173|ref|AC_000140.1|	LTR	0.1194	27.14
HERV-T2	85958781	85959245	Homo_sapiens	1	ncbi_hs_alt_HuRef	chr8	gi|157734173|ref|AC_000140.1|	LTR	0.075	17.05
HERV-T2	133349832	133350390	Homo_sapiens	-1	ncbi_hs_alt_HuRef	chr8	gi|157734173|ref|AC_000140.1|	LTR	0.0379	8.61
HERV-T2	134409487	134410045	Homo_sapiens	1	ncbi_hs_alt_HuRef	chr8	gi|157734173|ref|AC_000140.1|	LTR	0.0377	8.57
HERV-T2	141036265	141036821	Homo_sapiens	-1	ncbi_hs_alt_HuRef	chr8	gi|157734173|ref|AC_000140.1|	LTR	0.0522	11.86
HERV-T2	70062901	70063404	Homo_sapiens	-1	ncbi_hs_alt_HuRef	chr9	gi|157734174|ref|AC_000141.1|	LTR	0.0596	13.55
HERV-T2	107793653	107794206	Homo_sapiens	1	ncbi_hs_alt_HuRef	chr9	gi|157734174|ref|AC_000141.1|	LTR	0.0737	16.75
HERV-T2	635924	636480	Homo_sapiens	-1	ncbi_hs_alt_HuRef	chrX	gi|157734237|ref|AC_000155.1|	LTR	0.0725	16.48
HERV-T2	749830	750422	Homo_sapiens	-1	ncbi_hs_alt_HuRef	chrX	gi|157734237|ref|AC_000155.1|	LTR	0.0617	14.02
HERV-T2	13783726	13784204	Homo_sapiens	-1	ncbi_hs_alt_HuRef	chrX	gi|157734237|ref|AC_000155.1|	LTR	0.0209	4.75
HERV-T2	52945912	52946465	Homo_sapiens	-1	ncbi_hs_alt_HuRef	chrX	gi|157734237|ref|AC_000155.1|	LTR	0.0289	6.57
HERV-T2	92302732	92303283	Homo_sapiens	-1	ncbi_hs_alt_HuRef	chrX	gi|157734237|ref|AC_000155.1|	LTR	0.0544	12.36
HERV-T2	4319394	4319951	Homo_sapiens	1	ncbi_hs_alt_HuRef	chrY	gi|157734238|ref|AC_000156.1|	pol	ND	ND
HERV-T2	4877142	4877633	Homo_sapiens	1	ncbi_hs_alt_HuRef	chrY	gi|157734238|ref|AC_000156.1|	LTR	0.067	15.23
HERV-T2	18786369	18786626	Homo_sapiens	1	ncbi_hs_alt_HuRef	chrY	gi|157734238|ref|AC_000156.1|	LTR	0.1383	31.43
HERV-T2	517	7827	Homo_sapiens	1	ncbi_hs_alt_HuRef	Unplaced	gi|157703284|ref|NW_001842201.1|	LTR-LEA-env-LTR	ND	ND
HERV-T2	3343	3810	Homo_sapiens	-1	ncbi_hs_alt_HuRef	Unplaced	gi|157701058|ref|NW_001839975.1|	LTR	0.0721	16.39
HERV-T2	9290	9714	Homo_sapiens	1	ncbi_hs_alt_HuRef	Unplaced	gi|157702434|ref|NW_001841351.1|	LTR	0.1304	29.64
HERV-T2	19188	19658	Homo_sapiens	-1	ncbi_hs_alt_HuRef	Unplaced	gi|157698070|ref|NW_001839249.1|	LTR	0.0856	19.45
HERV-T2	254194	261524	Homo_sapiens	1	ncbi_hs_alt_HuRef	Unplaced	gi|157701986|ref|NW_001840903.1|	LTR-LEA-gag-pol-env-LTR	ND	ND
HERV-T2	1450604	1451157	Homo_sapiens	1	ncbi_hs_alt_HuRef	Unplaced	gi|157702240|ref|NW_001841157.1|	LTR	0.0454	10.32
HERV-T2	164290783	164291013	Macaca_mulatta	1	ncbi_Mmul_051212	chr1	gi|109156578|ref|NC_007858.1|	LTR	0.0814	18.5
HERV-T2	31133473	31143455	Macaca_mulatta	-1	ncbi_Mmul_051212	chr11	gi|109156580|ref|NC_007868.1|	LTR-LEA-LTR	ND	ND
HERV-T2	92358538	92359039	Macaca_mulatta	-1	ncbi_Mmul_051212	chr12	gi|109156645|ref|NC_007869.1|	LTR	0.1196	27.18
HERV-T2	97526118	97526418	Macaca_mulatta	-1	ncbi_Mmul_051212	chr13	gi|109156646|ref|NC_007870.1|	LTR	0.0981	22.3
HERV-T2	50015022	50015568	Macaca_mulatta	-1	ncbi_Mmul_051212	chr16	gi|109156650|ref|NC_007873.1|	LTR	0.1513	34.39
HERV-T2	6550111	6550599	Macaca_mulatta	-1	ncbi_Mmul_051212	chr19	gi|109156886|ref|NC_007876.1|	LTR	0.1108	25.18
HERV-T2	9503318	9503995	Macaca_mulatta	-1	ncbi_Mmul_051212	chr19	gi|109156886|ref|NC_007876.1|	gag	ND	ND
HERV-T2	41119499	41126404	Macaca_mulatta	1	ncbi_Mmul_051212	chr19	gi|109156886|ref|NC_007876.1|	LEA-env	ND	ND
HERV-T2	15648033	15648248	Macaca_mulatta	-1	ncbi_Mmul_051212	chr2	gi|109156887|ref|NC_007859.1|	LTR	0.0829	18.84
HERV-T2	32798427	32798933	Macaca_mulatta	-1	ncbi_Mmul_051212	chr3	gi|109156890|ref|NC_007860.1|	LTR	0.1113	25.3
HERV-T2	26524553	26524754	Macaca_mulatta	-1	ncbi_Mmul_051212	chr4	gi|109156893|ref|NC_007861.1|	LTR	0.0764	17.36
HERV-T2	52557525	52557725	Macaca_mulatta	1	ncbi_Mmul_051212	chr4	gi|109156893|ref|NC_007861.1|	LTR	0.052	11.82
HERV-T2	118251554	118251797	Macaca_mulatta	-1	ncbi_Mmul_051212	chr4	gi|109156893|ref|NC_007861.1|	LTR	0.133	30.23
HERV-T2	127707900	127708315	Macaca_mulatta	-1	ncbi_Mmul_051212	chr4	gi|109156893|ref|NC_007861.1|	LTR	0.1403	31.89
HERV-T2	3707792	3708220	Macaca_mulatta	-1	ncbi_Mmul_051212	chr7	gi|109158192|ref|NC_007864.1|	LTR	0.1412	32.09
HERV-T2	130833606	130834131	Macaca_mulatta	-1	ncbi_Mmul_051212	chr7	gi|109158192|ref|NC_007864.1|	LTR	0.0795	18.07
HERV-T2	56019188	56019412	Macaca_mulatta	-1	ncbi_Mmul_051212	chr8	gi|109158193|ref|NC_007865.1|	LTR	0.0916	20.82
HERV-T2	100318155	100318652	Macaca_mulatta	1	ncbi_Mmul_051212	chr8	gi|109158193|ref|NC_007865.1|	LTR	0.086	19.55
HERV-T2	1	712	Macaca_mulatta	-1	ncbi_Mmul_051212	Unplaced	gi|90749811|ref|NW_001181086.1|	LEA	ND	ND
HERV-T2	57871	58128	Macaca_mulatta	-1	ncbi_Mmul_051212	Unplaced	gi|90680871|ref|NW_001117845.1|	LTR	0.1313	29.84
HERV-T2	46	3806	Nomascus_leucogenys	-1	ncbi_Nleu1.0	Unplaced	gi|328824336|ref|NW_003510522.1|	LTR-LEA-gag	ND	ND
HERV-T2	5221	5775	Nomascus_leucogenys	-1	ncbi_Nleu1.0	Unplaced	gi|328830416|ref|NW_003504442.1|	LTR	0.0756	17.18
HERV-T2	6730	8202	Nomascus_leucogenys	-1	ncbi_Nleu1.0	Unplaced	gi|328831282|ref|NW_003503576.1|	gag	ND	ND
HERV-T2	9878	10426	Nomascus_leucogenys	-1	ncbi_Nleu1.0	Unplaced	gi|328832548|ref|NW_003502310.1|	LTR	0.0933	21.2
HERV-T2	16125	16528	Nomascus_leucogenys	1	ncbi_Nleu1.0	Unplaced	gi|328831748|ref|NW_003503110.1|	LTR	0.0297	6.75
HERV-T2	26125	26572	Nomascus_leucogenys	-1	ncbi_Nleu1.0	Unplaced	gi|328833041|ref|NW_003501817.1|	LTR	0.0646	14.68
HERV-T2	45993	53177	Nomascus_leucogenys	-1	ncbi_Nleu1.0	Unplaced	gi|328832834|ref|NW_003502024.1|	LEA-LTR	ND	ND
HERV-T2	67530	74365	Nomascus_leucogenys	-1	ncbi_Nleu1.0	Unplaced	gi|328833050|ref|NW_003501808.1|	LEA-gag-LTR	ND	ND
HERV-T2	80351	82460	Nomascus_leucogenys	-1	ncbi_Nleu1.0	Unplaced	gi|328833050|ref|NW_003501808.1|	LTR-LEA	ND	ND
HERV-T2	84801	90946	Nomascus_leucogenys	-1	ncbi_Nleu1.0	Unplaced	gi|328833473|ref|NW_003501385.1|	LTR-LEA-pol-LTR	ND	ND
HERV-T2	96274	96665	Nomascus_leucogenys	1	ncbi_Nleu1.0	Unplaced	gi|328833070|ref|NW_003501788.1|	LTR	0.047	10.68
HERV-T2	121164	121660	Nomascus_leucogenys	-1	ncbi_Nleu1.0	Unplaced	gi|328833269|ref|NW_003501589.1|	LTR	0.1009	22.93
HERV-T2	126416	127553	Nomascus_leucogenys	1	ncbi_Nleu1.0	Unplaced	gi|328833185|ref|NW_003501673.1|	LTR-LEA	ND	ND
HERV-T2	129462	131857	Nomascus_leucogenys	-1	ncbi_Nleu1.0	Unplaced	gi|328833185|ref|NW_003501673.1|	env-LTR	ND	ND
HERV-T2	131859	142212	Nomascus_leucogenys	-1	ncbi_Nleu1.0	Unplaced	gi|328833298|ref|NW_003501560.1|	LEA-env-LTR	ND	ND
HERV-T2	142228	148132	Nomascus_leucogenys	-1	ncbi_Nleu1.0	Unplaced	gi|328833298|ref|NW_003501560.1|	LTR-LEA-LTR	ND	ND
HERV-T2	159398	159843	Nomascus_leucogenys	1	ncbi_Nleu1.0	Unplaced	gi|328833456|ref|NW_003501402.1|	LTR	0.0824	18.73
HERV-T2	178235	185375	Nomascus_leucogenys	-1	ncbi_Nleu1.0	Unplaced	gi|328833483|ref|NW_003501378.1|	LEA-pol-env-LTR	ND	ND
HERV-T2	244981	245373	Nomascus_leucogenys	-1	ncbi_Nleu1.0	Unplaced	gi|328833244|ref|NW_003501614.1|	LTR	0.0205	4.66
HERV-T2	245390	245616	Nomascus_leucogenys	-1	ncbi_Nleu1.0	Unplaced	gi|328833293|ref|NW_003501565.1|	LTR	0.0903	20.52
HERV-T2	301068	301622	Nomascus_leucogenys	1	ncbi_Nleu1.0	Unplaced	gi|328833250|ref|NW_003501608.1|	LTR	0.0363	8.25
HERV-T2	332848	333387	Nomascus_leucogenys	-1	ncbi_Nleu1.0	Unplaced	gi|328833468|ref|NW_003501390.1|	LTR	0.0595	13.52
HERV-T2	339168	339722	Nomascus_leucogenys	1	ncbi_Nleu1.0	Unplaced	gi|328833250|ref|NW_003501608.1|	LTR	0.0363	8.25
HERV-T2	358900	359456	Nomascus_leucogenys	1	ncbi_Nleu1.0	Unplaced	gi|328833389|ref|NW_003501469.1|	LTR	0.027	6.14
HERV-T2	374987	375544	Nomascus_leucogenys	-1	ncbi_Nleu1.0	Unplaced	gi|328833462|ref|NW_003501396.1|	LTR	0.0341	7.75
HERV-T2	403271	403825	Nomascus_leucogenys	-1	ncbi_Nleu1.0	Unplaced	gi|328833349|ref|NW_003501509.1|	LTR	0.0469	10.66
HERV-T2	420532	421077	Nomascus_leucogenys	-1	ncbi_Nleu1.0	Unplaced	gi|328833329|ref|NW_003501529.1|	LTR	0.0518	11.77
HERV-T2	440348	442865	Nomascus_leucogenys	-1	ncbi_Nleu1.0	Unplaced	gi|328833468|ref|NW_003501390.1|	LTR-env-LTR	ND	ND
HERV-T2	564942	574520	Nomascus_leucogenys	1	ncbi_Nleu1.0	Unplaced	gi|328833226|ref|NW_003501632.1|	LTR-LEA-env-LTR	ND	ND
HERV-T2	581988	582346	Nomascus_leucogenys	1	ncbi_Nleu1.0	Unplaced	gi|328833359|ref|NW_003501499.1|	LTR	0.0447	10.16
HERV-T2	614117	614653	Nomascus_leucogenys	-1	ncbi_Nleu1.0	Unplaced	gi|328833250|ref|NW_003501608.1|	LTR	0.0466	10.59
HERV-T2	658813	659366	Nomascus_leucogenys	-1	ncbi_Nleu1.0	Unplaced	gi|328833220|ref|NW_003501638.1|	LTR	0.0419	9.52
HERV-T2	788832	789377	Nomascus_leucogenys	1	ncbi_Nleu1.0	Unplaced	gi|328833423|ref|NW_003501435.1|	LTR	0.0947	21.52
HERV-T2	1040454	1041005	Nomascus_leucogenys	-1	ncbi_Nleu1.0	Unplaced	gi|328833315|ref|NW_003501543.1|	LTR	0.1197	27.2
HERV-T2	1167520	1168065	Nomascus_leucogenys	1	ncbi_Nleu1.0	Unplaced	gi|328833239|ref|NW_003501619.1|	LTR	0.0534	12.14
HERV-T2	1313922	1317159	Nomascus_leucogenys	1	ncbi_Nleu1.0	Unplaced	gi|328833415|ref|NW_003501443.1|	LEA-gag	ND	ND
HERV-T2	1539522	1540076	Nomascus_leucogenys	-1	ncbi_Nleu1.0	Unplaced	gi|328833458|ref|NW_003501400.1|	LTR	0.0415	9.43
HERV-T2	1556125	1556694	Nomascus_leucogenys	1	ncbi_Nleu1.0	Unplaced	gi|328833395|ref|NW_003501463.1|	LTR	0.058	13.18
HERV-T2	1785628	1786094	Nomascus_leucogenys	1	ncbi_Nleu1.0	Unplaced	gi|328833477|ref|NW_003501381.1|	LTR	0.0513	11.66
HERV-T2	1801248	1802573	Nomascus_leucogenys	-1	ncbi_Nleu1.0	Unplaced	gi|328833415|ref|NW_003501443.1|	env	ND	ND
HERV-T2	1828991	1829546	Nomascus_leucogenys	1	ncbi_Nleu1.0	Unplaced	gi|328833336|ref|NW_003501522.1|	LTR	0.0271	6.16
HERV-T2	1872037	1872544	Nomascus_leucogenys	-1	ncbi_Nleu1.0	Unplaced	gi|328833383|ref|NW_003501475.1|	LTR	0.1158	26.32
HERV-T2	2179764	2180332	Nomascus_leucogenys	-1	ncbi_Nleu1.0	Unplaced	gi|328833471|ref|NW_003501387.1|	LTR	0.0468	10.64
HERV-T2	2287251	2287585	Nomascus_leucogenys	-1	ncbi_Nleu1.0	Unplaced	gi|328833311|ref|NW_003501547.1|	LTR	0.0527	11.98
HERV-T2	2289163	2289381	Nomascus_leucogenys	-1	ncbi_Nleu1.0	Unplaced	gi|328833311|ref|NW_003501547.1|	LTR	0.0186	4.23
HERV-T2	2415980	2416520	Nomascus_leucogenys	-1	ncbi_Nleu1.0	Unplaced	gi|328833356|ref|NW_003501502.1|	LTR	0.0369	8.39
HERV-T2	2544079	2544635	Nomascus_leucogenys	-1	ncbi_Nleu1.0	Unplaced	gi|328833357|ref|NW_003501501.1|	LTR	0.0414	9.41
HERV-T2	2599883	2600112	Nomascus_leucogenys	1	ncbi_Nleu1.0	Unplaced	gi|328833338|ref|NW_003501520.1|	LTR	0.1285	29.2
HERV-T2	2631377	2631913	Nomascus_leucogenys	-1	ncbi_Nleu1.0	Unplaced	gi|328833425|ref|NW_003501433.1|	LTR	0.0355	8.07
HERV-T2	2877580	2878138	Nomascus_leucogenys	1	ncbi_Nleu1.0	Unplaced	gi|328833406|ref|NW_003501452.1|	LTR	0.0858	19.5
HERV-T2	3109341	3109893	Nomascus_leucogenys	1	ncbi_Nleu1.0	Unplaced	gi|328833341|ref|NW_003501517.1|	LTR	0.0254	5.77
HERV-T2	3208546	3209102	Nomascus_leucogenys	1	ncbi_Nleu1.0	Unplaced	gi|328833429|ref|NW_003501429.1|	LTR	0.0397	9.02
HERV-T2	3304493	3304960	Nomascus_leucogenys	-1	ncbi_Nleu1.0	Unplaced	gi|328833456|ref|NW_003501402.1|	LTR	0.0701	15.93
HERV-T2	3347943	3348495	Nomascus_leucogenys	-1	ncbi_Nleu1.0	Unplaced	gi|328833351|ref|NW_003501507.1|	LTR	0.0346	7.86
HERV-T2	3440738	3441284	Nomascus_leucogenys	-1	ncbi_Nleu1.0	Unplaced	gi|328833488|ref|NW_003501373.1|	LTR	0.0402	9.14
HERV-T2	3517748	3517903	Nomascus_leucogenys	-1	ncbi_Nleu1.0	Unplaced	gi|328833419|ref|NW_003501439.1|	LTR	0.0741	16.84
HERV-T2	3529438	3529886	Nomascus_leucogenys	-1	ncbi_Nleu1.0	Unplaced	gi|328833461|ref|NW_003501397.1|	LTR	0.0673	15.3
HERV-T2	3611571	3612128	Nomascus_leucogenys	1	ncbi_Nleu1.0	Unplaced	gi|328833357|ref|NW_003501501.1|	LTR	0.0342	7.77
HERV-T2	3774280	3775512	Nomascus_leucogenys	1	ncbi_Nleu1.0	Unplaced	gi|328833474|ref|NW_003501384.1|	LTR-LEA	ND	ND
HERV-T2	3777568	3784089	Nomascus_leucogenys	-1	ncbi_Nleu1.0	Unplaced	gi|328833474|ref|NW_003501384.1|	LEA-gag-pol-env-LTR	ND	ND
HERV-T2	3861649	3862203	Nomascus_leucogenys	1	ncbi_Nleu1.0	Unplaced	gi|328833360|ref|NW_003501498.1|	LTR	0.0381	8.66
HERV-T2	3898416	3898970	Nomascus_leucogenys	-1	ncbi_Nleu1.0	Unplaced	gi|328833384|ref|NW_003501474.1|	LTR	0.0326	7.41
HERV-T2	4453211	4453677	Nomascus_leucogenys	-1	ncbi_Nleu1.0	Unplaced	gi|328833477|ref|NW_003501381.1|	LTR	0.0518	11.77
HERV-T2	4654743	4655069	Nomascus_leucogenys	1	ncbi_Nleu1.0	Unplaced	gi|328833393|ref|NW_003501465.1|	LTR	0.0433	9.84
HERV-T2	5163893	5164396	Nomascus_leucogenys	-1	ncbi_Nleu1.0	Unplaced	gi|328833406|ref|NW_003501452.1|	LTR	0.0555	12.61
HERV-T2	5228190	5228673	Nomascus_leucogenys	-1	ncbi_Nleu1.0	Unplaced	gi|328833386|ref|NW_003501472.1|	LTR	0.0346	7.86
HERV-T2	5747633	5748183	Nomascus_leucogenys	-1	ncbi_Nleu1.0	Unplaced	gi|328833379|ref|NW_003501479.1|	LTR	0.0476	10.82
HERV-T2	6958208	6958764	Nomascus_leucogenys	1	ncbi_Nleu1.0	Unplaced	gi|328833465|ref|NW_003501393.1|	LTR	0.0271	6.16
HERV-T2	7581853	7582408	Nomascus_leucogenys	1	ncbi_Nleu1.0	Unplaced	gi|328833398|ref|NW_003501460.1|	LTR	0.0325	7.39
HERV-T2	8433292	8433598	Nomascus_leucogenys	1	ncbi_Nleu1.0	Unplaced	gi|328833485|ref|NW_003501376.1|	LTR	0.0403	9.16
HERV-T2	8769303	8771780	Nomascus_leucogenys	1	ncbi_Nleu1.0	Unplaced	gi|328833489|ref|NW_003501372.1|	LTR-LEA	ND	ND
HERV-T2	9711892	9712359	Nomascus_leucogenys	-1	ncbi_Nleu1.0	Unplaced	gi|328833441|ref|NW_003501417.1|	LTR	0.073	16.59
HERV-T2	10227667	10228216	Nomascus_leucogenys	1	ncbi_Nleu1.0	Unplaced	gi|328833424|ref|NW_003501434.1|	LTR	0.053	12.05
HERV-T2	10732435	10732992	Nomascus_leucogenys	1	ncbi_Nleu1.0	Unplaced	gi|328833420|ref|NW_003501438.1|	LTR	0.0378	8.59
HERV-T2	10921038	10921594	Nomascus_leucogenys	-1	ncbi_Nleu1.0	Unplaced	gi|328833417|ref|NW_003501441.1|	LTR	0.0525	11.93
HERV-T2	11050758	11051069	Nomascus_leucogenys	1	ncbi_Nleu1.0	Unplaced	gi|328833490|ref|NW_003501371.1|	LTR	0.0453	10.3
HERV-T2	12782117	12782669	Nomascus_leucogenys	-1	ncbi_Nleu1.0	Unplaced	gi|328833484|ref|NW_003501377.1|	LTR	0.0635	14.43
HERV-T2	12867737	12868274	Nomascus_leucogenys	1	ncbi_Nleu1.0	Unplaced	gi|328833442|ref|NW_003501416.1|	LTR	0.0522	11.86
HERV-T2	13981981	13982541	Nomascus_leucogenys	-1	ncbi_Nleu1.0	Unplaced	gi|328833448|ref|NW_003501410.1|	LTR	0.069	15.68
HERV-T2	17926808	17927362	Nomascus_leucogenys	-1	ncbi_Nleu1.0	Unplaced	gi|328833458|ref|NW_003501400.1|	LTR	0.0253	5.75
HERV-T2	20843963	20844435	Nomascus_leucogenys	1	ncbi_Nleu1.0	Unplaced	gi|328833488|ref|NW_003501373.1|	LTR	0.0557	12.66
HERV-T2	21935002	21935317	Nomascus_leucogenys	-1	ncbi_Nleu1.0	Unplaced	gi|328833471|ref|NW_003501387.1|	LTR	0.0883	20.07
HERV-T2	22445961	22446270	Nomascus_leucogenys	-1	ncbi_Nleu1.0	Unplaced	gi|328833452|ref|NW_003501406.1|	LTR	0.0424	9.64
HERV-T2	22786500	22787057	Nomascus_leucogenys	-1	ncbi_Nleu1.0	Unplaced	gi|328833449|ref|NW_003501409.1|	LTR	0.0342	7.77
HERV-T2	25020985	25021541	Nomascus_leucogenys	1	ncbi_Nleu1.0	Unplaced	gi|328833469|ref|NW_003501389.1|	LTR	0.0342	7.77
HERV-T2	25053350	25055398	Nomascus_leucogenys	1	ncbi_Nleu1.0	Unplaced	gi|328833467|ref|NW_003501391.1|	pol	ND	ND
HERV-T2	25674253	25674782	Nomascus_leucogenys	-1	ncbi_Nleu1.0	Unplaced	gi|328833460|ref|NW_003501398.1|	LTR	0.0647	14.7
HERV-T2	27058151	27058615	Nomascus_leucogenys	-1	ncbi_Nleu1.0	Unplaced	gi|328833491|ref|NW_003501370.1|	LTR	0.0666	15.14
HERV-T2	29729666	29730214	Nomascus_leucogenys	-1	ncbi_Nleu1.0	Unplaced	gi|328833467|ref|NW_003501391.1|	LTR	0.0328	7.45
HERV-T2	30069644	30070034	Nomascus_leucogenys	1	ncbi_Nleu1.0	Unplaced	gi|328833482|ref|NW_003501379.1|	LTR	0.0473	10.75
HERV-T2	31471432	31471989	Nomascus_leucogenys	1	ncbi_Nleu1.0	Unplaced	gi|328833473|ref|NW_003501385.1|	LTR	0.045	10.23
HERV-T2	34199903	34200447	Nomascus_leucogenys	1	ncbi_Nleu1.0	Unplaced	gi|328833483|ref|NW_003501378.1|	LTR	0.0477	10.84
HERV-T2	36321232	36321527	Nomascus_leucogenys	-1	ncbi_Nleu1.0	Unplaced	gi|328833477|ref|NW_003501381.1|	LTR	0.0795	18.07
HERV-T2	36580317	36580864	Nomascus_leucogenys	-1	ncbi_Nleu1.0	Unplaced	gi|328833473|ref|NW_003501385.1|	LTR	0.0584	13.27
HERV-T2	37102993	37103542	Nomascus_leucogenys	1	ncbi_Nleu1.0	Unplaced	gi|328833473|ref|NW_003501385.1|	LTR	0.0699	15.89
HERV-T2	37150045	37150507	Nomascus_leucogenys	1	ncbi_Nleu1.0	Unplaced	gi|328833484|ref|NW_003501377.1|	LTR	0.0736	16.73
HERV-T2	37459256	37459804	Nomascus_leucogenys	1	ncbi_Nleu1.0	Unplaced	gi|328833491|ref|NW_003501370.1|	LTR	0.0603	13.7
HERV-T2	37470163	37470712	Nomascus_leucogenys	-1	ncbi_Nleu1.0	Unplaced	gi|328833484|ref|NW_003501377.1|	LTR	0.0679	15.43
HERV-T2	41037106	41037660	Nomascus_leucogenys	1	ncbi_Nleu1.0	Unplaced	gi|328833484|ref|NW_003501377.1|	LTR	0.0379	8.61
HERV-T2	43125665	43126116	Nomascus_leucogenys	-1	ncbi_Nleu1.0	Unplaced	gi|328833487|ref|NW_003501374.1|	LTR	0.0711	16.16
HERV-T2	44241060	44241587	Nomascus_leucogenys	1	ncbi_Nleu1.0	Unplaced	gi|328833484|ref|NW_003501377.1|	LTR	0.0286	6.5
HERV-T2	44805723	44806246	Nomascus_leucogenys	1	ncbi_Nleu1.0	Unplaced	gi|328833486|ref|NW_003501375.1|	LTR	0.0595	13.52
HERV-T2	45240642	45241198	Nomascus_leucogenys	-1	ncbi_Nleu1.0	Unplaced	gi|328833489|ref|NW_003501372.1|	LTR	0.0288	6.55
HERV-T2	56054081	56054636	Nomascus_leucogenys	-1	ncbi_Nleu1.0	Unplaced	gi|328833489|ref|NW_003501372.1|	LTR	0.0308	7
HERV-T2	64925643	64926200	Nomascus_leucogenys	1	ncbi_Nleu1.0	Unplaced	gi|328833491|ref|NW_003501370.1|	LTR	0.0396	9
HERV-T2	528	1481	Pan_paniscus	1	ncbi_panpan1.1	Unplaced	gi|382949892|gb|AJFE01120854.1|	LTR-LEA	ND	ND
HERV-T2	618	1048	Pan_paniscus	-1	ncbi_panpan1.1	Unplaced	gi|385248309|gb|JH649605.1|	LEA	ND	ND
HERV-T2	1488	1735	Pan_paniscus	1	ncbi_panpan1.1	Unplaced	gi|383073451|gb|AJFE01004247.1|	LTR	0.1064	24.18
HERV-T2	2875	10635	Pan_paniscus	1	ncbi_panpan1.1	Unplaced	gi|385247590|gb|JH650324.1|	LEA-pol-LTR	ND	ND
HERV-T2	2878	9045	Pan_paniscus	-1	ncbi_panpan1.1	Unplaced	gi|385247699|gb|JH650215.1|	LTR-LEA-LTR	ND	ND
HERV-T2	16889	17432	Pan_paniscus	-1	ncbi_panpan1.1	Unplaced	gi|385248020|gb|JH649894.1|	LTR	0.0778	17.68
HERV-T2	29753	36823	Pan_paniscus	1	ncbi_panpan1.1	Unplaced	gi|385247487|gb|JH650427.1|	LTR-LEA-pol-LTR	ND	ND
HERV-T2	35053	35507	Pan_paniscus	-1	ncbi_panpan1.1	Unplaced	gi|385247505|gb|JH650409.1|	LTR	0.0394	8.95
HERV-T2	57113	61589	Pan_paniscus	1	ncbi_panpan1.1	Unplaced	gi|385247637|gb|JH650277.1|	LTR-LEA-gag-pol	ND	ND
HERV-T2	75938	76229	Pan_paniscus	1	ncbi_panpan1.1	Unplaced	gi|385247423|gb|JH650491.1|	LTR	0.1031	23.43
HERV-T2	89112	89580	Pan_paniscus	1	ncbi_panpan1.1	Unplaced	gi|385247315|gb|JH650599.1|	LTR	0.066	15
HERV-T2	90339	90894	Pan_paniscus	-1	ncbi_panpan1.1	Unplaced	gi|385247998|gb|JH649916.1|	LTR	0.029	6.59
HERV-T2	94404	101804	Pan_paniscus	1	ncbi_panpan1.1	Unplaced	gi|385247636|gb|JH650278.1|	LTR-LEA-pol-env-LTR	ND	ND
HERV-T2	101148	101703	Pan_paniscus	1	ncbi_panpan1.1	Unplaced	gi|385247945|gb|JH649969.1|	LTR	0.0377	8.57
HERV-T2	113411	121112	Pan_paniscus	1	ncbi_panpan1.1	Unplaced	gi|385247472|gb|JH650442.1|	LTR-LEA-pol-env-LTR	ND	ND
HERV-T2	125337	132756	Pan_paniscus	1	ncbi_panpan1.1	Unplaced	gi|385247465|gb|JH650449.1|	LTR-LEA-gag-pol-env-LTR	ND	ND
HERV-T2	173449	173787	Pan_paniscus	1	ncbi_panpan1.1	Unplaced	gi|385248043|gb|JH649871.1|	LTR	0.0687	15.61
HERV-T2	175280	175820	Pan_paniscus	-1	ncbi_panpan1.1	Unplaced	gi|385247898|gb|JH650016.1|	LTR	0.0845	19.2
HERV-T2	179067	179292	Pan_paniscus	1	ncbi_panpan1.1	Unplaced	gi|385248050|gb|JH649864.1|	LTR	0.1102	25.05
HERV-T2	193094	193649	Pan_paniscus	-1	ncbi_panpan1.1	Unplaced	gi|385247714|gb|JH650200.1|	LTR	0.0396	9
HERV-T2	211369	211926	Pan_paniscus	1	ncbi_panpan1.1	Unplaced	gi|385248016|gb|JH649898.1|	LTR	0.0288	6.55
HERV-T2	230708	231186	Pan_paniscus	-1	ncbi_panpan1.1	Unplaced	gi|385247912|gb|JH650002.1|	LTR	0.019	4.32
HERV-T2	262798	263354	Pan_paniscus	1	ncbi_panpan1.1	Unplaced	gi|385247421|gb|JH650493.1|	LTR	0.0396	9
HERV-T2	347414	347965	Pan_paniscus	-1	ncbi_panpan1.1	Unplaced	gi|385247314|gb|JH650600.1|	LTR	0.0622	14.14
HERV-T2	461268	461553	Pan_paniscus	1	ncbi_panpan1.1	Unplaced	gi|385247923|gb|JH649991.1|	LTR	0.0445	10.11
HERV-T2	523554	524111	Pan_paniscus	1	ncbi_panpan1.1	Unplaced	gi|385247632|gb|JH650282.1|	LTR	0.0538	12.23
HERV-T2	526375	526932	Pan_paniscus	-1	ncbi_panpan1.1	Unplaced	gi|385247501|gb|JH650413.1|	LTR	0.0306	6.95
HERV-T2	559618	560175	Pan_paniscus	1	ncbi_panpan1.1	Unplaced	gi|385247460|gb|JH650454.1|	LTR	0.0377	8.57
HERV-T2	567457	567678	Pan_paniscus	-1	ncbi_panpan1.1	Unplaced	gi|385247640|gb|JH650274.1|	LTR	0.0836	19
HERV-T2	587716	588269	Pan_paniscus	1	ncbi_panpan1.1	Unplaced	gi|385248011|gb|JH649903.1|	LTR	0.0472	10.73
HERV-T2	588304	588855	Pan_paniscus	1	ncbi_panpan1.1	Unplaced	gi|385247449|gb|JH650465.1|	LTR	0.0679	15.43
HERV-T2	699775	700281	Pan_paniscus	-1	ncbi_panpan1.1	Unplaced	gi|385247408|gb|JH650506.1|	LTR	0.0576	13.09
HERV-T2	740035	740540	Pan_paniscus	1	ncbi_panpan1.1	Unplaced	gi|385247457|gb|JH650457.1|	LTR	0.0238	5.41
HERV-T2	758937	759493	Pan_paniscus	-1	ncbi_panpan1.1	Unplaced	gi|385247676|gb|JH650238.1|	LTR	0.0577	13.11
HERV-T2	787172	791890	Pan_paniscus	1	ncbi_panpan1.1	Unplaced	gi|385247381|gb|JH650533.1|	gag-pol-env-LTR	ND	ND
HERV-T2	862418	862954	Pan_paniscus	1	ncbi_panpan1.1	Unplaced	gi|385247607|gb|JH650307.1|	LTR	0.0584	13.27
HERV-T2	869455	870008	Pan_paniscus	1	ncbi_panpan1.1	Unplaced	gi|385247759|gb|JH650155.1|	LTR	0.0289	6.57
HERV-T2	896051	896604	Pan_paniscus	-1	ncbi_panpan1.1	Unplaced	gi|385247419|gb|JH650495.1|	LTR	0.056	12.73
HERV-T2	911559	912115	Pan_paniscus	1	ncbi_panpan1.1	Unplaced	gi|385247284|gb|JH650630.1|	LTR	0.0397	9.02
HERV-T2	993385	993836	Pan_paniscus	-1	ncbi_panpan1.1	Unplaced	gi|385247397|gb|JH650517.1|	LTR	0.0577	13.11
HERV-T2	1045467	1045769	Pan_paniscus	1	ncbi_panpan1.1	Unplaced	gi|385247842|gb|JH650072.1|	LTR	0.088	20
HERV-T2	1092325	1092884	Pan_paniscus	-1	ncbi_panpan1.1	Unplaced	gi|385247491|gb|JH650423.1|	LTR	0.0449	10.2
HERV-T2	1097001	1097297	Pan_paniscus	1	ncbi_panpan1.1	Unplaced	gi|385247391|gb|JH650523.1|	LTR	0.0237	5.39
HERV-T2	1198677	1199233	Pan_paniscus	-1	ncbi_panpan1.1	Unplaced	gi|385247557|gb|JH650357.1|	LTR	0.0325	7.39
HERV-T2	1208155	1209774	Pan_paniscus	-1	ncbi_panpan1.1	Unplaced	gi|385247699|gb|JH650215.1|	env-LTR	ND	ND
HERV-T2	1249504	1250012	Pan_paniscus	-1	ncbi_panpan1.1	Unplaced	gi|385247436|gb|JH650478.1|	LTR	0.0297	6.75
HERV-T2	1251203	1251761	Pan_paniscus	1	ncbi_panpan1.1	Unplaced	gi|385247714|gb|JH650200.1|	LTR	0.0322	7.32
HERV-T2	1278275	1278831	Pan_paniscus	-1	ncbi_panpan1.1	Unplaced	gi|385247511|gb|JH650403.1|	LTR	0.0744	16.91
HERV-T2	1356431	1358059	Pan_paniscus	-1	ncbi_panpan1.1	Unplaced	gi|385247727|gb|JH650187.1|	env-LTR	ND	ND
HERV-T2	1391865	1392422	Pan_paniscus	-1	ncbi_panpan1.1	Unplaced	gi|385247511|gb|JH650403.1|	LTR	0.0667	15.16
HERV-T2	1471375	1471621	Pan_paniscus	-1	ncbi_panpan1.1	Unplaced	gi|385247705|gb|JH650209.1|	LTR	0.0756	17.18
HERV-T2	1478940	1479493	Pan_paniscus	1	ncbi_panpan1.1	Unplaced	gi|385247290|gb|JH650624.1|	LTR	0.0509	11.57
HERV-T2	1566929	1567485	Pan_paniscus	-1	ncbi_panpan1.1	Unplaced	gi|385247406|gb|JH650508.1|	LTR	0.0253	5.75
HERV-T2	1749465	1750020	Pan_paniscus	1	ncbi_panpan1.1	Unplaced	gi|385247544|gb|JH650370.1|	LTR	0.049	11.14
HERV-T2	1781855	1782404	Pan_paniscus	1	ncbi_panpan1.1	Unplaced	gi|385247542|gb|JH650372.1|	LTR	0.0638	14.5
HERV-T2	1815869	1816430	Pan_paniscus	-1	ncbi_panpan1.1	Unplaced	gi|385247722|gb|JH650192.1|	LTR	0.0233	5.3
HERV-T2	1823542	1832139	Pan_paniscus	1	ncbi_panpan1.1	Unplaced	gi|385247379|gb|JH650535.1|	LTR-LEA-gag-pol-env-LTR	ND	ND
HERV-T2	1827204	1827760	Pan_paniscus	-1	ncbi_panpan1.1	Unplaced	gi|385247346|gb|JH650568.1|	LTR	0.036	8.18
HERV-T2	1841586	1841810	Pan_paniscus	1	ncbi_panpan1.1	Unplaced	gi|385247434|gb|JH650480.1|	LTR	0.0788	17.91
HERV-T2	2034117	2034578	Pan_paniscus	1	ncbi_panpan1.1	Unplaced	gi|385247646|gb|JH650268.1|	LTR	0.0653	14.84
HERV-T2	2130816	2131376	Pan_paniscus	1	ncbi_panpan1.1	Unplaced	gi|385247329|gb|JH650585.1|	LTR	0.0453	10.3
HERV-T2	2165217	2172639	Pan_paniscus	-1	ncbi_panpan1.1	Unplaced	gi|385247326|gb|JH650588.1|	LTR-LEA-pol-env-LTR	ND	ND
HERV-T2	2183967	2184527	Pan_paniscus	-1	ncbi_panpan1.1	Unplaced	gi|385247400|gb|JH650514.1|	LTR	0.0364	8.27
HERV-T2	2469111	2476166	Pan_paniscus	-1	ncbi_panpan1.1	Unplaced	gi|385247315|gb|JH650599.1|	LTR-LEA-env-LTR	ND	ND
HERV-T2	2510440	2510927	Pan_paniscus	-1	ncbi_panpan1.1	Unplaced	gi|385247552|gb|JH650362.1|	LTR	0.046	10.45
HERV-T2	2608379	2608926	Pan_paniscus	1	ncbi_panpan1.1	Unplaced	gi|385247286|gb|JH650628.1|	LTR	0.0457	10.39
HERV-T2	2642443	2642948	Pan_paniscus	-1	ncbi_panpan1.1	Unplaced	gi|385247448|gb|JH650466.1|	LTR	0.0593	13.48
HERV-T2	2707983	2708408	Pan_paniscus	1	ncbi_panpan1.1	Unplaced	gi|385247292|gb|JH650622.1|	LTR	0.1416	32.18
HERV-T2	2879915	2880467	Pan_paniscus	1	ncbi_panpan1.1	Unplaced	gi|385247820|gb|JH650094.1|	LTR	0.0291	6.61
HERV-T2	2943429	2943986	Pan_paniscus	1	ncbi_panpan1.1	Unplaced	gi|385247538|gb|JH650376.1|	LTR	0.0343	7.8
HERV-T2	3031387	3031944	Pan_paniscus	-1	ncbi_panpan1.1	Unplaced	gi|385247710|gb|JH650204.1|	LTR	0.0432	9.82
HERV-T2	3260639	3268307	Pan_paniscus	1	ncbi_panpan1.1	Unplaced	gi|385247412|gb|JH650502.1|	LTR-LEA-pol-LTR	ND	ND
HERV-T2	3393382	3393939	Pan_paniscus	-1	ncbi_panpan1.1	Unplaced	gi|385247585|gb|JH650329.1|	LTR	0.0507	11.52
HERV-T2	3482140	3482692	Pan_paniscus	-1	ncbi_panpan1.1	Unplaced	gi|385247800|gb|JH650114.1|	LTR	0.0381	8.66
HERV-T2	3627190	3627743	Pan_paniscus	-1	ncbi_panpan1.1	Unplaced	gi|385247474|gb|JH650440.1|	LTR	0.0433	9.84
HERV-T2	3715852	3716341	Pan_paniscus	-1	ncbi_panpan1.1	Unplaced	gi|385247369|gb|JH650545.1|	LTR	0.0424	9.64
HERV-T2	3844126	3844681	Pan_paniscus	-1	ncbi_panpan1.1	Unplaced	gi|385247383|gb|JH650531.1|	LTR	0.0397	9.02
HERV-T2	3995231	3995391	Pan_paniscus	-1	ncbi_panpan1.1	Unplaced	gi|385247294|gb|JH650620.1|	LTR	0.102	23.18
HERV-T2	4194147	4194704	Pan_paniscus	-1	ncbi_panpan1.1	Unplaced	gi|385247805|gb|JH650109.1|	LTR	0.0484	11
HERV-T2	4196027	4196581	Pan_paniscus	1	ncbi_panpan1.1	Unplaced	gi|385247286|gb|JH650628.1|	LTR	0.0434	9.86
HERV-T2	4292879	4294992	Pan_paniscus	1	ncbi_panpan1.1	Unplaced	gi|385247287|gb|JH650627.1|	LTR-LEA	ND	ND
HERV-T2	4551930	4552396	Pan_paniscus	1	ncbi_panpan1.1	Unplaced	gi|385247369|gb|JH650545.1|	LTR	0.0362	8.23
HERV-T2	4786248	4786449	Pan_paniscus	-1	ncbi_panpan1.1	Unplaced	gi|385247395|gb|JH650519.1|	LTR	0.0613	13.93
HERV-T2	4852948	4853403	Pan_paniscus	-1	ncbi_panpan1.1	Unplaced	gi|385247402|gb|JH650512.1|	LTR	0.0695	15.8
HERV-T2	4910718	4911189	Pan_paniscus	-1	ncbi_panpan1.1	Unplaced	gi|385247369|gb|JH650545.1|	LTR	0.076	17.27
HERV-T2	5116346	5116900	Pan_paniscus	-1	ncbi_panpan1.1	Unplaced	gi|385247432|gb|JH650482.1|	LTR	0.0381	8.66
HERV-T2	5198678	5198890	Pan_paniscus	-1	ncbi_panpan1.1	Unplaced	gi|385247459|gb|JH650455.1|	LTR	0.0745	16.93
HERV-T2	5698968	5706803	Pan_paniscus	1	ncbi_panpan1.1	Unplaced	gi|385247443|gb|JH650471.1|	LTR-LEA-gag-pol-env-LTR	ND	ND
HERV-T2	5849488	5849981	Pan_paniscus	-1	ncbi_panpan1.1	Unplaced	gi|385247350|gb|JH650564.1|	LTR	0.0364	8.27
HERV-T2	5987539	5988099	Pan_paniscus	-1	ncbi_panpan1.1	Unplaced	gi|385247611|gb|JH650303.1|	LTR	0.0542	12.32
HERV-T2	6017470	6018228	Pan_paniscus	1	ncbi_panpan1.1	Unplaced	gi|385247369|gb|JH650545.1|	LTR-LEA	ND	ND
HERV-T2	6190490	6191047	Pan_paniscus	1	ncbi_panpan1.1	Unplaced	gi|385247393|gb|JH650521.1|	LTR	0.0252	5.73
HERV-T2	6362672	6371377	Pan_paniscus	-1	ncbi_panpan1.1	Unplaced	gi|385247342|gb|JH650572.1|	LTR-LEA-gag-LTR	ND	ND
HERV-T2	7042695	7043245	Pan_paniscus	-1	ncbi_panpan1.1	Unplaced	gi|385247349|gb|JH650565.1|	LTR	0.044	10
HERV-T2	8108894	8109465	Pan_paniscus	1	ncbi_panpan1.1	Unplaced	gi|385247361|gb|JH650553.1|	LTR	0.0522	11.86
HERV-T2	8357069	8357474	Pan_paniscus	1	ncbi_panpan1.1	Unplaced	gi|385247331|gb|JH650583.1|	LTR	0.0361	8.2
HERV-T2	8761533	8762092	Pan_paniscus	1	ncbi_panpan1.1	Unplaced	gi|385247414|gb|JH650500.1|	LTR	0.0359	8.16
HERV-T2	9625968	9626526	Pan_paniscus	-1	ncbi_panpan1.1	Unplaced	gi|385247357|gb|JH650557.1|	LTR	0.0306	6.95
HERV-T2	9900296	9900851	Pan_paniscus	-1	ncbi_panpan1.1	Unplaced	gi|385247358|gb|JH650556.1|	LTR	0.0598	13.59
HERV-T2	9974031	9974588	Pan_paniscus	-1	ncbi_panpan1.1	Unplaced	gi|385247329|gb|JH650585.1|	LTR	0.0362	8.23
HERV-T2	10087748	10088210	Pan_paniscus	1	ncbi_panpan1.1	Unplaced	gi|385247292|gb|JH650622.1|	LTR	0.0495	11.25
HERV-T2	10102896	10110299	Pan_paniscus	1	ncbi_panpan1.1	Unplaced	gi|385247332|gb|JH650582.1|	LTR-LEA-gag-pol-env-LTR	ND	ND
HERV-T2	10117594	10120899	Pan_paniscus	1	ncbi_panpan1.1	Unplaced	gi|385247332|gb|JH650582.1|	LTR-LEA-LTR	ND	ND
HERV-T2	10122630	10123971	Pan_paniscus	1	ncbi_panpan1.1	Unplaced	gi|385247332|gb|JH650582.1|	LEA	ND	ND
HERV-T2	10139331	10141838	Pan_paniscus	1	ncbi_panpan1.1	Unplaced	gi|385247332|gb|JH650582.1|	gag-pol	ND	ND
HERV-T2	10154213	10155919	Pan_paniscus	1	ncbi_panpan1.1	Unplaced	gi|385247332|gb|JH650582.1|	env-LTR	ND	ND
HERV-T2	10953682	10954238	Pan_paniscus	1	ncbi_panpan1.1	Unplaced	gi|385247294|gb|JH650620.1|	LTR	0.0342	7.77
HERV-T2	11458343	11458799	Pan_paniscus	1	ncbi_panpan1.1	Unplaced	gi|385247375|gb|JH650539.1|	LTR	0.0475	10.8
HERV-T2	12146172	12146643	Pan_paniscus	1	ncbi_panpan1.1	Unplaced	gi|385247705|gb|JH650209.1|	LTR	0.0534	12.14
HERV-T2	12911160	12918278	Pan_paniscus	1	ncbi_panpan1.1	Unplaced	gi|385247355|gb|JH650559.1|	LTR-LEA-gag-LTR	ND	ND
HERV-T2	14335314	14335867	Pan_paniscus	-1	ncbi_panpan1.1	Unplaced	gi|385247375|gb|JH650539.1|	LTR	0.0416	9.45
HERV-T2	15157664	15158224	Pan_paniscus	1	ncbi_panpan1.1	Unplaced	gi|385247362|gb|JH650552.1|	LTR	0.047	10.68
HERV-T2	15986717	15987270	Pan_paniscus	1	ncbi_panpan1.1	Unplaced	gi|385247612|gb|JH650302.1|	LTR	0.0326	7.41
HERV-T2	16489277	16489775	Pan_paniscus	1	ncbi_panpan1.1	Unplaced	gi|385247348|gb|JH650566.1|	LTR	0.0437	9.93
HERV-T2	17211582	17212137	Pan_paniscus	-1	ncbi_panpan1.1	Unplaced	gi|385247371|gb|JH650543.1|	LTR	0.0382	8.68
HERV-T2	17212301	17212764	Pan_paniscus	1	ncbi_panpan1.1	Unplaced	gi|385247291|gb|JH650623.1|	LTR	0.0629	14.3
HERV-T2	17438154	17438698	Pan_paniscus	1	ncbi_panpan1.1	Unplaced	gi|385247286|gb|JH650628.1|	LTR	0.0331	7.52
HERV-T2	17535329	17535885	Pan_paniscus	-1	ncbi_panpan1.1	Unplaced	gi|385247291|gb|JH650623.1|	LTR	0.0684	15.55
HERV-T2	18396874	18397430	Pan_paniscus	-1	ncbi_panpan1.1	Unplaced	gi|385247308|gb|JH650606.1|	LTR	0.0325	7.39
HERV-T2	20016858	20017309	Pan_paniscus	-1	ncbi_panpan1.1	Unplaced	gi|385247358|gb|JH650556.1|	LTR	0.0527	11.98
HERV-T2	20899375	20899928	Pan_paniscus	1	ncbi_panpan1.1	Unplaced	gi|385247292|gb|JH650622.1|	LTR	0.0362	8.23
HERV-T2	21676447	21676913	Pan_paniscus	1	ncbi_panpan1.1	Unplaced	gi|385247281|gb|JH650633.1|	LTR	0.0589	13.39
HERV-T2	22049605	22050077	Pan_paniscus	1	ncbi_panpan1.1	Unplaced	gi|385247350|gb|JH650564.1|	LTR	0.0255	5.8
HERV-T2	22363234	22363798	Pan_paniscus	1	ncbi_panpan1.1	Unplaced	gi|385247357|gb|JH650557.1|	LTR	0.0523	11.89
HERV-T2	32824557	32824713	Pan_troglodytes	-1	ncbi_Pan_troglodytes-2.1.4	chr1	gi|291061376|ref|NC_006468.3|	LTR	0.1104	25.09
HERV-T2	69943300	69943861	Pan_troglodytes	-1	ncbi_Pan_troglodytes-2.1.4	chr1	gi|291061376|ref|NC_006468.3|	LTR	0.0233	5.3
HERV-T2	78885551	78887183	Pan_troglodytes	1	ncbi_Pan_troglodytes-2.1.4	chr1	gi|291061376|ref|NC_006468.3|	env-LTR	ND	ND
HERV-T2	89995121	89995604	Pan_troglodytes	-1	ncbi_Pan_troglodytes-2.1.4	chr1	gi|291061376|ref|NC_006468.3|	LTR	0.0842	19.14
HERV-T2	100787808	100788277	Pan_troglodytes	1	ncbi_Pan_troglodytes-2.1.4	chr1	gi|291061376|ref|NC_006468.3|	LTR	0.0536	12.18
HERV-T2	112024169	112024725	Pan_troglodytes	-1	ncbi_Pan_troglodytes-2.1.4	chr1	gi|291061376|ref|NC_006468.3|	LTR	0.054	12.27
HERV-T2	131247901	131248406	Pan_troglodytes	1	ncbi_Pan_troglodytes-2.1.4	chr1	gi|291061376|ref|NC_006468.3|	LTR	0.0593	13.48
HERV-T2	15317607	15318984	Pan_troglodytes	-1	ncbi_Pan_troglodytes-2.1.4	chr10	gi|291061366|ref|NC_006477.3|	LTR-LEA	ND	ND
HERV-T2	98633246	98633801	Pan_troglodytes	-1	ncbi_Pan_troglodytes-2.1.4	chr10	gi|291061366|ref|NC_006477.3|	LTR	0.0578	13.14
HERV-T2	108649226	108649576	Pan_troglodytes	-1	ncbi_Pan_troglodytes-2.1.4	chr10	gi|291061366|ref|NC_006477.3|	LTR	0.0688	15.64
HERV-T2	108649983	108650434	Pan_troglodytes	-1	ncbi_Pan_troglodytes-2.1.4	chr10	gi|291061366|ref|NC_006477.3|	LTR	0.0527	11.98
HERV-T2	3461099	3464800	Pan_troglodytes	-1	ncbi_Pan_troglodytes-2.1.4	chr11	gi|291061365|ref|NC_006478.3|	LTR-LEA-gag	ND	ND
HERV-T2	6065442	6065914	Pan_troglodytes	1	ncbi_Pan_troglodytes-2.1.4	chr11	gi|291061365|ref|NC_006478.3|	LTR	0.0473	10.75
HERV-T2	69377367	69382823	Pan_troglodytes	1	ncbi_Pan_troglodytes-2.1.4	chr11	gi|291061365|ref|NC_006478.3|	LTR-LEA-gag-pol	ND	ND
HERV-T2	84359347	84359903	Pan_troglodytes	1	ncbi_Pan_troglodytes-2.1.4	chr11	gi|291061365|ref|NC_006478.3|	LTR	0.0397	9.02
HERV-T2	8548042	8557163	Pan_troglodytes	-1	ncbi_Pan_troglodytes-2.1.4	chr12	gi|291061364|ref|NC_006479.3|	LTR-LEA-env-LTR	ND	ND
HERV-T2	18520985	18521195	Pan_troglodytes	-1	ncbi_Pan_troglodytes-2.1.4	chr12	gi|291061364|ref|NC_006479.3|	LTR	0.0751	17.07
HERV-T2	18527778	18527990	Pan_troglodytes	-1	ncbi_Pan_troglodytes-2.1.4	chr12	gi|291061364|ref|NC_006479.3|	LTR	0.0744	16.91
HERV-T2	42180038	42180596	Pan_troglodytes	1	ncbi_Pan_troglodytes-2.1.4	chr12	gi|291061364|ref|NC_006479.3|	LTR	0.0342	7.77
HERV-T2	65819345	65819745	Pan_troglodytes	1	ncbi_Pan_troglodytes-2.1.4	chr12	gi|291061364|ref|NC_006479.3|	LTR	0.0345	7.84
HERV-T2	95998182	95998739	Pan_troglodytes	1	ncbi_Pan_troglodytes-2.1.4	chr12	gi|291061364|ref|NC_006479.3|	LTR	0.0451	10.25
HERV-T2	132602921	132603375	Pan_troglodytes	1	ncbi_Pan_troglodytes-2.1.4	chr12	gi|291061364|ref|NC_006479.3|	LTR	0.0375	8.52
HERV-T2	37524970	37525527	Pan_troglodytes	1	ncbi_Pan_troglodytes-2.1.4	chr13	gi|291061363|ref|NC_006480.3|	LTR	0.0467	10.61
HERV-T2	69267271	69267744	Pan_troglodytes	-1	ncbi_Pan_troglodytes-2.1.4	chr13	gi|291061363|ref|NC_006480.3|	LTR	0.0254	5.77
HERV-T2	82409651	82410204	Pan_troglodytes	1	ncbi_Pan_troglodytes-2.1.4	chr13	gi|291061363|ref|NC_006480.3|	LTR	0.0545	12.39
HERV-T2	34272570	34273130	Pan_troglodytes	1	ncbi_Pan_troglodytes-2.1.4	chr14	gi|291061362|ref|NC_006481.3|	LTR	0.0362	8.23
HERV-T2	43265934	43266487	Pan_troglodytes	-1	ncbi_Pan_troglodytes-2.1.4	chr14	gi|291061362|ref|NC_006481.3|	LTR	0.0344	7.82
HERV-T2	54250517	54250979	Pan_troglodytes	-1	ncbi_Pan_troglodytes-2.1.4	chr14	gi|291061362|ref|NC_006481.3|	LTR	0.0539	12.25
HERV-T2	61729140	61729565	Pan_troglodytes	-1	ncbi_Pan_troglodytes-2.1.4	chr14	gi|291061362|ref|NC_006481.3|	LTR	0.1416	32.18
HERV-T2	85680372	85680919	Pan_troglodytes	1	ncbi_Pan_troglodytes-2.1.4	chr14	gi|291061362|ref|NC_006481.3|	LTR	0.042	9.55
HERV-T2	87274337	87274893	Pan_troglodytes	1	ncbi_Pan_troglodytes-2.1.4	chr14	gi|291061362|ref|NC_006481.3|	LTR	0.045	10.23
HERV-T2	100791680	100792224	Pan_troglodytes	1	ncbi_Pan_troglodytes-2.1.4	chr14	gi|291061362|ref|NC_006481.3|	LTR	0.035	7.95
HERV-T2	101761258	101761810	Pan_troglodytes	1	ncbi_Pan_troglodytes-2.1.4	chr14	gi|291061362|ref|NC_006481.3|	LTR	0.0362	8.23
HERV-T2	24140367	24140923	Pan_troglodytes	1	ncbi_Pan_troglodytes-2.1.4	chr15	gi|291061361|ref|NC_006482.3|	LTR	0.045	10.23
HERV-T2	27113563	27114099	Pan_troglodytes	1	ncbi_Pan_troglodytes-2.1.4	chr15	gi|291061361|ref|NC_006482.3|	LTR	0.0698	15.86
HERV-T2	51067019	51067517	Pan_troglodytes	1	ncbi_Pan_troglodytes-2.1.4	chr15	gi|291061361|ref|NC_006482.3|	LTR	0.0415	9.43
HERV-T2	85875659	85884247	Pan_troglodytes	1	ncbi_Pan_troglodytes-2.1.4	chr15	gi|291061361|ref|NC_006482.3|	LTR-LEA-pol-LTR	ND	ND
HERV-T2	47235404	47235912	Pan_troglodytes	1	ncbi_Pan_troglodytes-2.1.4	chr17	gi|291061359|ref|NC_006484.3|	LTR	0.0277	6.3
HERV-T2	77238916	77239377	Pan_troglodytes	-1	ncbi_Pan_troglodytes-2.1.4	chr17	gi|291061359|ref|NC_006484.3|	LTR	0.0757	17.2
HERV-T2	20586931	20587400	Pan_troglodytes	1	ncbi_Pan_troglodytes-2.1.4	chr19	gi|291061357|ref|NC_006486.3|	LTR	0.066	15
HERV-T2	23189458	23196536	Pan_troglodytes	-1	ncbi_Pan_troglodytes-2.1.4	chr19	gi|291061357|ref|NC_006486.3|	LTR-LEA-env-LTR	ND	ND
HERV-T2	42427250	42433417	Pan_troglodytes	1	ncbi_Pan_troglodytes-2.1.4	chr19	gi|291061357|ref|NC_006486.3|	LTR-LEA-LTR	ND	ND
HERV-T2	42713038	42714671	Pan_troglodytes	-1	ncbi_Pan_troglodytes-2.1.4	chr19	gi|291061357|ref|NC_006486.3|	env-LTR	ND	ND
HERV-T2	58683020	58683571	Pan_troglodytes	-1	ncbi_Pan_troglodytes-2.1.4	chr19	gi|291061357|ref|NC_006486.3|	LTR	0.0653	14.84
HERV-T2	61390586	61390807	Pan_troglodytes	-1	ncbi_Pan_troglodytes-2.1.4	chr19	gi|291061357|ref|NC_006486.3|	LTR	0.0789	17.93
HERV-T2	62881465	62881970	Pan_troglodytes	-1	ncbi_Pan_troglodytes-2.1.4	chr19	gi|291061357|ref|NC_006486.3|	LTR	0.0258	5.86
HERV-T2	29735224	29735781	Pan_troglodytes	1	ncbi_Pan_troglodytes-2.1.4	chr20	gi|291061356|ref|NC_006487.3|	LTR	0.0324	7.36
HERV-T2	44211646	44212211	Pan_troglodytes	1	ncbi_Pan_troglodytes-2.1.4	chr20	gi|291061356|ref|NC_006487.3|	LTR	0.0558	12.68
HERV-T2	14187053	14187344	Pan_troglodytes	1	ncbi_Pan_troglodytes-2.1.4	chr21	gi|114795212|ref|NC_006488.2|	LTR	0.1031	23.43
HERV-T2	40291283	40292041	Pan_troglodytes	-1	ncbi_Pan_troglodytes-2.1.4	chr21	gi|114795212|ref|NC_006488.2|	LTR-LEA	ND	ND
HERV-T2	41418704	41419175	Pan_troglodytes	1	ncbi_Pan_troglodytes-2.1.4	chr21	gi|114795212|ref|NC_006488.2|	LTR	0.0592	13.45
HERV-T2	41788858	41789324	Pan_troglodytes	-1	ncbi_Pan_troglodytes-2.1.4	chr21	gi|114795212|ref|NC_006488.2|	LTR	0.0362	8.23
HERV-T2	42629580	42630069	Pan_troglodytes	1	ncbi_Pan_troglodytes-2.1.4	chr21	gi|114795212|ref|NC_006488.2|	LTR	0.0383	8.7
HERV-T2	30830394	30830846	Pan_troglodytes	-1	ncbi_Pan_troglodytes-2.1.4	chr22	gi|291061355|ref|NC_006489.3|	LTR	0.0598	13.59
HERV-T2	41297057	41297520	Pan_troglodytes	-1	ncbi_Pan_troglodytes-2.1.4	chr22	gi|291061355|ref|NC_006489.3|	LTR	0.0622	14.14
HERV-T2	48454856	48455425	Pan_troglodytes	-1	ncbi_Pan_troglodytes-2.1.4	chr2A	gi|291061375|ref|NC_006469.3|	LTR	0.0379	8.61
HERV-T2	97885121	97885415	Pan_troglodytes	-1	ncbi_Pan_troglodytes-2.1.4	chr2A	gi|291061375|ref|NC_006469.3|	LTR	0.1006	22.86
HERV-T2	124244615	124253931	Pan_troglodytes	1	ncbi_Pan_troglodytes-2.1.4	chr2B	gi|291061374|ref|NC_006470.3|	LTR-LEA-gag-env-LTR	ND	ND
HERV-T2	158790802	158792886	Pan_troglodytes	-1	ncbi_Pan_troglodytes-2.1.4	chr2B	gi|291061374|ref|NC_006470.3|	LTR-LEA	ND	ND
HERV-T2	205878852	205879408	Pan_troglodytes	-1	ncbi_Pan_troglodytes-2.1.4	chr2B	gi|291061374|ref|NC_006470.3|	LTR	0.0253	5.75
HERV-T2	216529578	216530065	Pan_troglodytes	-1	ncbi_Pan_troglodytes-2.1.4	chr2B	gi|291061374|ref|NC_006470.3|	LTR	0.046	10.45
HERV-T2	233703945	233704175	Pan_troglodytes	-1	ncbi_Pan_troglodytes-2.1.4	chr2B	gi|291061374|ref|NC_006470.3|	LTR	0.1093	24.84
HERV-T2	245358026	245358571	Pan_troglodytes	-1	ncbi_Pan_troglodytes-2.1.4	chr2B	gi|291061374|ref|NC_006470.3|	LTR	0.0607	13.8
HERV-T2	46384743	46385298	Pan_troglodytes	1	ncbi_Pan_troglodytes-2.1.4	chr3	gi|291061373|ref|NC_006490.3|	LTR	0.0378	8.59
HERV-T2	76854892	76862319	Pan_troglodytes	-1	ncbi_Pan_troglodytes-2.1.4	chr3	gi|291061373|ref|NC_006490.3|	LTR-LEA-gag-pol-env-LTR	ND	ND
HERV-T2	103747336	103747893	Pan_troglodytes	1	ncbi_Pan_troglodytes-2.1.4	chr3	gi|291061373|ref|NC_006490.3|	LTR	0.0254	5.77
HERV-T2	129234766	129236976	Pan_troglodytes	1	ncbi_Pan_troglodytes-2.1.4	chr3	gi|291061373|ref|NC_006490.3|	LTR-LEA	ND	ND
HERV-T2	133635739	133643174	Pan_troglodytes	-1	ncbi_Pan_troglodytes-2.1.4	chr3	gi|291061373|ref|NC_006490.3|	LTR-LEA-pol-env-LTR	ND	ND
HERV-T2	150013715	150020843	Pan_troglodytes	-1	ncbi_Pan_troglodytes-2.1.4	chr3	gi|291061373|ref|NC_006490.3|	LTR-LEA-gag-LTR	ND	ND
HERV-T2	168115350	168123187	Pan_troglodytes	-1	ncbi_Pan_troglodytes-2.1.4	chr3	gi|291061373|ref|NC_006490.3|	LTR-LEA-gag-pol-env-LTR	ND	ND
HERV-T2	187124491	187124954	Pan_troglodytes	1	ncbi_Pan_troglodytes-2.1.4	chr3	gi|291061373|ref|NC_006490.3|	LTR	0.0656	14.91
HERV-T2	187456790	187457346	Pan_troglodytes	-1	ncbi_Pan_troglodytes-2.1.4	chr3	gi|291061373|ref|NC_006490.3|	LTR	0.0684	15.55
HERV-T2	191073524	191074081	Pan_troglodytes	1	ncbi_Pan_troglodytes-2.1.4	chr3	gi|291061373|ref|NC_006490.3|	LTR	0.0325	7.39
HERV-T2	194217738	194218296	Pan_troglodytes	1	ncbi_Pan_troglodytes-2.1.4	chr3	gi|291061373|ref|NC_006490.3|	LTR	0.0453	10.3
HERV-T2	195798986	195799324	Pan_troglodytes	-1	ncbi_Pan_troglodytes-2.1.4	chr3	gi|291061373|ref|NC_006490.3|	LTR	0.0687	15.61
HERV-T2	316406	316961	Pan_troglodytes	1	ncbi_Pan_troglodytes-2.1.4	chr4	gi|291061372|ref|NC_006471.3|	LTR	0.0272	6.18
HERV-T2	4084335	4091496	Pan_troglodytes	-1	ncbi_Pan_troglodytes-2.1.4	chr4	gi|291061372|ref|NC_006471.3|	LEA-pol-env-LTR	ND	ND
HERV-T2	4092090	4096343	Pan_troglodytes	-1	ncbi_Pan_troglodytes-2.1.4	chr4	gi|291061372|ref|NC_006471.3|	LTR-LEA-gag-pol-LTR	ND	ND
HERV-T2	9286312	9288559	Pan_troglodytes	1	ncbi_Pan_troglodytes-2.1.4	chr4	gi|291061372|ref|NC_006471.3|	LTR-LEA	ND	ND
HERV-T2	173431771	173432305	Pan_troglodytes	-1	ncbi_Pan_troglodytes-2.1.4	chr4	gi|291061372|ref|NC_006471.3|	LTR	0.0806	18.32
HERV-T2	19629660	19634381	Pan_troglodytes	1	ncbi_Pan_troglodytes-2.1.4	chr5	gi|291061371|ref|NC_006472.3|	gag-pol-env-LTR	ND	ND
HERV-T2	59467411	59467904	Pan_troglodytes	1	ncbi_Pan_troglodytes-2.1.4	chr5	gi|291061371|ref|NC_006472.3|	LTR	0.0323	7.34
HERV-T2	71577077	71577638	Pan_troglodytes	1	ncbi_Pan_troglodytes-2.1.4	chr5	gi|291061371|ref|NC_006472.3|	LTR	0.0579	13.16
HERV-T2	94230923	94231480	Pan_troglodytes	-1	ncbi_Pan_troglodytes-2.1.4	chr5	gi|291061371|ref|NC_006472.3|	LTR	0.0288	6.55
HERV-T2	147874651	147875208	Pan_troglodytes	1	ncbi_Pan_troglodytes-2.1.4	chr5	gi|291061371|ref|NC_006472.3|	LTR	0.0343	7.8
HERV-T2	155798009	155798569	Pan_troglodytes	-1	ncbi_Pan_troglodytes-2.1.4	chr5	gi|291061371|ref|NC_006472.3|	LTR	0.04	9.09
HERV-T2	2986785	2987074	Pan_troglodytes	1	ncbi_Pan_troglodytes-2.1.4	chr6	gi|291061370|ref|NC_006473.3|	LTR	0.0772	17.55
HERV-T2	10839260	10839811	Pan_troglodytes	-1	ncbi_Pan_troglodytes-2.1.4	chr6	gi|291061370|ref|NC_006473.3|	LTR	0.0402	9.14
HERV-T2	26759670	26759895	Pan_troglodytes	-1	ncbi_Pan_troglodytes-2.1.4	chr6	gi|291061370|ref|NC_006473.3|	LTR	0.1102	25.05
HERV-T2	27305087	27305640	Pan_troglodytes	-1	ncbi_Pan_troglodytes-2.1.4	chr6	gi|291061370|ref|NC_006473.3|	LTR	0.0326	7.41
HERV-T2	87059392	87067993	Pan_troglodytes	1	ncbi_Pan_troglodytes-2.1.4	chr6	gi|291061370|ref|NC_006473.3|	LTR-LEA-gag-pol-env-LTR	ND	ND
HERV-T2	154371137	154371694	Pan_troglodytes	1	ncbi_Pan_troglodytes-2.1.4	chr6	gi|291061370|ref|NC_006473.3|	LTR	0.0507	11.52
HERV-T2	162675043	162675603	Pan_troglodytes	-1	ncbi_Pan_troglodytes-2.1.4	chr6	gi|291061370|ref|NC_006473.3|	LTR	0.0341	7.75
HERV-T2	13646836	13647407	Pan_troglodytes	1	ncbi_Pan_troglodytes-2.1.4	chr7	gi|319999821|ref|NC_006474.3|	LTR	0.0506	11.5
HERV-T2	31150410	31150882	Pan_troglodytes	-1	ncbi_Pan_troglodytes-2.1.4	chr7	gi|319999821|ref|NC_006474.3|	LTR	0.0559	12.7
HERV-T2	36899649	36900205	Pan_troglodytes	1	ncbi_Pan_troglodytes-2.1.4	chr7	gi|319999821|ref|NC_006474.3|	LTR	0.0289	6.57
HERV-T2	96375507	96375968	Pan_troglodytes	-1	ncbi_Pan_troglodytes-2.1.4	chr7	gi|319999821|ref|NC_006474.3|	LTR	0.072	16.36
HERV-T2	100278144	100278697	Pan_troglodytes	-1	ncbi_Pan_troglodytes-2.1.4	chr7	gi|319999821|ref|NC_006474.3|	LTR	0.0433	9.84
HERV-T2	103422537	103423080	Pan_troglodytes	-1	ncbi_Pan_troglodytes-2.1.4	chr7	gi|319999821|ref|NC_006474.3|	LTR	0.0797	18.11
HERV-T2	140582038	140582597	Pan_troglodytes	-1	ncbi_Pan_troglodytes-2.1.4	chr7	gi|319999821|ref|NC_006474.3|	LTR	0.0377	8.57
HERV-T2	152582540	152583099	Pan_troglodytes	-1	ncbi_Pan_troglodytes-2.1.4	chr7	gi|319999821|ref|NC_006474.3|	LTR	0.0449	10.2
HERV-T2	154595264	154595816	Pan_troglodytes	1	ncbi_Pan_troglodytes-2.1.4	chr7	gi|319999821|ref|NC_006474.3|	LTR	0.0529	12.02
HERV-T2	7192107	7193844	Pan_troglodytes	-1	ncbi_Pan_troglodytes-2.1.4	chr8	gi|291061368|ref|NC_006475.3|	LTR-LEA	ND	ND
HERV-T2	7680009	7687346	Pan_troglodytes	1	ncbi_Pan_troglodytes-2.1.4	chr8	gi|291061368|ref|NC_006475.3|	LTR-LEA-pol-env-LTR	ND	ND
HERV-T2	8070214	8077230	Pan_troglodytes	1	ncbi_Pan_troglodytes-2.1.4	chr8	gi|291061368|ref|NC_006475.3|	LTR-LEA-LTR	ND	ND
HERV-T2	8485880	8486434	Pan_troglodytes	1	ncbi_Pan_troglodytes-2.1.4	chr8	gi|291061368|ref|NC_006475.3|	LTR	0.1061	24.11
HERV-T2	8487014	8488269	Pan_troglodytes	-1	ncbi_Pan_troglodytes-2.1.4	chr8	gi|291061368|ref|NC_006475.3|	LTR-LEA	ND	ND
HERV-T2	13248904	13249462	Pan_troglodytes	1	ncbi_Pan_troglodytes-2.1.4	chr8	gi|291061368|ref|NC_006475.3|	LTR	0.0378	8.59
HERV-T2	25680842	25681398	Pan_troglodytes	1	ncbi_Pan_troglodytes-2.1.4	chr8	gi|291061368|ref|NC_006475.3|	LTR	0.0325	7.39
HERV-T2	36392262	36392815	Pan_troglodytes	1	ncbi_Pan_troglodytes-2.1.4	chr8	gi|291061368|ref|NC_006475.3|	LTR	0.0416	9.45
HERV-T2	39333010	39333466	Pan_troglodytes	-1	ncbi_Pan_troglodytes-2.1.4	chr8	gi|291061368|ref|NC_006475.3|	LTR	0.0454	10.32
HERV-T2	72585505	72586061	Pan_troglodytes	-1	ncbi_Pan_troglodytes-2.1.4	chr8	gi|291061368|ref|NC_006475.3|	LTR	0.0379	8.61
HERV-T2	87365216	87365759	Pan_troglodytes	-1	ncbi_Pan_troglodytes-2.1.4	chr8	gi|291061368|ref|NC_006475.3|	LTR	0.117	26.59
HERV-T2	87927052	87927246	Pan_troglodytes	1	ncbi_Pan_troglodytes-2.1.4	chr8	gi|291061368|ref|NC_006475.3|	LTR	0.075	17.05
HERV-T2	135736489	135737045	Pan_troglodytes	-1	ncbi_Pan_troglodytes-2.1.4	chr8	gi|291061368|ref|NC_006475.3|	LTR	0.0414	9.41
HERV-T2	136810421	136810979	Pan_troglodytes	1	ncbi_Pan_troglodytes-2.1.4	chr8	gi|291061368|ref|NC_006475.3|	LTR	0.0287	6.52
HERV-T2	143603195	143603751	Pan_troglodytes	-1	ncbi_Pan_troglodytes-2.1.4	chr8	gi|291061368|ref|NC_006475.3|	LTR	0.0396	9
HERV-T2	96489077	96489585	Pan_troglodytes	-1	ncbi_Pan_troglodytes-2.1.4	chr9	gi|291061367|ref|NC_006476.3|	LTR	0.0518	11.77
HERV-T2	134958923	134959475	Pan_troglodytes	1	ncbi_Pan_troglodytes-2.1.4	chr9	gi|291061367|ref|NC_006476.3|	LTR	0.0696	15.82
HERV-T2	343759	344310	Pan_troglodytes	-1	ncbi_Pan_troglodytes-2.1.4	chrX	gi|291061354|ref|NC_006491.3|	LTR	0.0544	12.36
HERV-T2	2687959	2688510	Pan_troglodytes	-1	ncbi_Pan_troglodytes-2.1.4	chrX	gi|291061354|ref|NC_006491.3|	LTR	0.0675	15.34
HERV-T2	2803266	2808079	Pan_troglodytes	-1	ncbi_Pan_troglodytes-2.1.4	chrX	gi|291061354|ref|NC_006491.3|	LTR-LEA-pol-env-LTR	ND	ND
HERV-T2	16136795	16137273	Pan_troglodytes	-1	ncbi_Pan_troglodytes-2.1.4	chrX	gi|291061354|ref|NC_006491.3|	LTR	0.0211	4.8
HERV-T2	56569378	56569931	Pan_troglodytes	-1	ncbi_Pan_troglodytes-2.1.4	chrX	gi|291061354|ref|NC_006491.3|	LTR	0.0271	6.16
HERV-T2	103936705	103937257	Pan_troglodytes	-1	ncbi_Pan_troglodytes-2.1.4	chrX	gi|291061354|ref|NC_006491.3|	LTR	0.0544	12.36
HERV-T2	1913938	1921133	Pan_troglodytes	-1	ncbi_Pan_troglodytes-2.1.4	chrY	gi|327554947|ref|NC_006492.3|	LTR-LEA-gag-LTR	ND	ND
HERV-T2	4231821	4232078	Pan_troglodytes	-1	ncbi_Pan_troglodytes-2.1.4	chrY	gi|327554947|ref|NC_006492.3|	LTR	0.141	32.05
HERV-T2	6250418	6257639	Pan_troglodytes	1	ncbi_Pan_troglodytes-2.1.4	chrY	gi|327554947|ref|NC_006492.3|	LTR-LEA-gag-LTR	ND	ND
HERV-T2	9201243	9208447	Pan_troglodytes	1	ncbi_Pan_troglodytes-2.1.4	chrY	gi|327554947|ref|NC_006492.3|	LTR-LEA-gag-LTR	ND	ND
HERV-T2	9957442	9964645	Pan_troglodytes	-1	ncbi_Pan_troglodytes-2.1.4	chrY	gi|327554947|ref|NC_006492.3|	LTR-LEA-gag-LTR	ND	ND
HERV-T2	10669761	10676964	Pan_troglodytes	1	ncbi_Pan_troglodytes-2.1.4	chrY	gi|327554947|ref|NC_006492.3|	LTR-LEA-gag-LTR	ND	ND
HERV-T2	12321510	12321767	Pan_troglodytes	1	ncbi_Pan_troglodytes-2.1.4	chrY	gi|327554947|ref|NC_006492.3|	LTR	0.1428	32.45
HERV-T2	14894512	14901713	Pan_troglodytes	-1	ncbi_Pan_troglodytes-2.1.4	chrY	gi|327554947|ref|NC_006492.3|	LTR-LEA-gag-LTR	ND	ND
HERV-T2	16620317	16627516	Pan_troglodytes	-1	ncbi_Pan_troglodytes-2.1.4	chrY	gi|327554947|ref|NC_006492.3|	LTR-LEA-gag-env-LTR	ND	ND
HERV-T2	19975812	19976231	Pan_troglodytes	-1	ncbi_Pan_troglodytes-2.1.4	chrY	gi|327554947|ref|NC_006492.3|	LTR	0.186	42.27
HERV-T2	25053078	25053569	Pan_troglodytes	-1	ncbi_Pan_troglodytes-2.1.4	chrY	gi|327554947|ref|NC_006492.3|	LTR	0.0735	16.7
HERV-T2	25249377	25249919	Pan_troglodytes	-1	ncbi_Pan_troglodytes-2.1.4	chrY	gi|327554947|ref|NC_006492.3|	LTR	0.0558	12.68
HERV-T2	26213706	26214260	Pan_troglodytes	1	ncbi_Pan_troglodytes-2.1.4	chrY	gi|327554947|ref|NC_006492.3|	LTR	0.0706	16.05
HERV-T2	1	1374	Pan_troglodytes	-1	ncbi_Pan_troglodytes-2.1.4	Unplaced	gi|291028281|ref|NW_003468500.1|	LEA	ND	ND
HERV-T2	1017	1516	Pan_troglodytes	-1	ncbi_Pan_troglodytes-2.1.4	Unplaced	gi|291022829|ref|NW_003473952.1|	LTR	0.0393	8.93
HERV-T2	1187	1742	Pan_troglodytes	1	ncbi_Pan_troglodytes-2.1.4	Unplaced	gi|291015235|ref|NW_003481546.1|	LTR	0.0431	9.8
HERV-T2	1638	2382	Pan_troglodytes	1	ncbi_Pan_troglodytes-2.1.4	Unplaced	gi|291015535|ref|NW_003481246.1|	LEA	ND	ND
HERV-T2	1878	2245	Pan_troglodytes	1	ncbi_Pan_troglodytes-2.1.4	Unplaced	gi|291015776|ref|NW_003481005.1|	LTR	0.1044	23.73
HERV-T2	4179	5015	Pan_troglodytes	-1	ncbi_Pan_troglodytes-2.1.4	Unplaced	gi|291022804|ref|NW_003473977.1|	LEA	ND	ND
HERV-T2	5876	9403	Pan_troglodytes	-1	ncbi_Pan_troglodytes-2.1.4	Unplaced	gi|291028316|ref|NW_003468465.1|	LTR-LEA-gag	ND	ND
HERV-T2	9448	10006	Pan_troglodytes	-1	ncbi_Pan_troglodytes-2.1.4	Unplaced	gi|291020245|ref|NW_003476536.1|	LTR	0.0466	10.59
HERV-T2	12578	13126	Pan_troglodytes	1	ncbi_Pan_troglodytes-2.1.4	Unplaced	gi|291028241|ref|NW_003468540.1|	LTR	0.0695	15.8
HERV-T2	17672	17832	Pan_troglodytes	-1	ncbi_Pan_troglodytes-2.1.4	Unplaced	gi|291027607|ref|NW_003469174.1|	LTR	0.0825	18.75
HERV-T2	18703	19246	Pan_troglodytes	1	ncbi_Pan_troglodytes-2.1.4	Unplaced	gi|291019353|ref|NW_003477428.1|	LTR	0.0797	18.11
HERV-T2	115528	116085	Pan_troglodytes	-1	ncbi_Pan_troglodytes-2.1.4	Unplaced	gi|291033929|ref|NW_003464618.1|	LTR	0.0395	8.98
HERV-T2	711267	716778	Pan_troglodytes	1	ncbi_Pan_troglodytes-2.1.4	Unplaced	gi|291033929|ref|NW_003464618.1|	LEA-env-LTR	ND	ND
HERV-T2	1	1250	Papio_hamadryas	1	baylor_1.0	Unplaced	Contig734532	LEA	ND	ND
HERV-T2	148	651	Papio_hamadryas	1	baylor_1.0	Unplaced	Contig471521	LTR	0.1238	28.14
HERV-T2	1194	1690	Papio_hamadryas	-1	baylor_1.0	Unplaced	Contig290622_Contig14141_Contig593296_Contig686881	LTR	0.0796	18.09
HERV-T2	1300	1581	Papio_hamadryas	1	baylor_1.0	Unplaced	Contig609579	LTR	0.1213	27.57
HERV-T2	1778	2665	Papio_hamadryas	-1	baylor_1.0	Unplaced	Contig616100	gag	ND	ND
HERV-T2	6187	6387	Papio_hamadryas	1	baylor_1.0	Unplaced	Contig701862_Contig343268	LTR	0.0832	18.91
HERV-T2	8139	8645	Papio_hamadryas	-1	baylor_1.0	Unplaced	Contig515681_Contig633037	LTR	0.1148	26.09
HERV-T2	17114	17541	Papio_hamadryas	1	baylor_1.0	Unplaced	Contig814927_Contig429554	LTR	0.0694	15.77
HERV-T2	17888	18867	Papio_hamadryas	-1	baylor_1.0	Unplaced	Contig650329_Contig811664	LEA	ND	ND
HERV-T2	30108	30536	Papio_hamadryas	-1	baylor_1.0	Unplaced	Contig655567_Contig692046	LTR	0.1302	29.59
HERV-T2	31209	31410	Papio_hamadryas	1	baylor_1.0	Unplaced	Contig126812_Contig464945	LTR	0.0726	16.5
HERV-T2	48121	49618	Papio_hamadryas	-1	baylor_1.0	Unplaced	Contig282_Contig811416	LEA	ND	ND
HERV-T2	75038	75539	Papio_hamadryas	1	baylor_1.0	Unplaced	Contig272167_Contig705919	LTR	0.1194	27.14
HERV-T2	87392	87614	Papio_hamadryas	-1	baylor_1.0	Unplaced	Contig352110_Contig2144	LTR	0.0879	19.98
HERV-T2	126084	126374	Papio_hamadryas	1	baylor_1.0	Unplaced	Contig329745_Contig129297	LTR	0.078	17.73
HERV-T2	47289175	47289730	Pongo_pygmaeus	1	ncbi_P_pygmaeus_2.0.2	chr1	gi|241864942|ref|NC_012591.1|	LTR	0.0415	9.43
HERV-T2	47300293	47300834	Pongo_pygmaeus	1	ncbi_P_pygmaeus_2.0.2	chr1	gi|241864942|ref|NC_012591.1|	LTR	0.0314	7.14
HERV-T2	98528991	98529495	Pongo_pygmaeus	-1	ncbi_P_pygmaeus_2.0.2	chr1	gi|241864942|ref|NC_012591.1|	LTR	0.0647	14.7
HERV-T2	102255649	102256016	Pongo_pygmaeus	1	ncbi_P_pygmaeus_2.0.2	chr1	gi|241864942|ref|NC_012591.1|	LTR	0.0547	12.43
HERV-T2	106489513	106490064	Pongo_pygmaeus	1	ncbi_P_pygmaeus_2.0.2	chr1	gi|241864942|ref|NC_012591.1|	LTR	0.049	11.14
HERV-T2	139639334	139639648	Pongo_pygmaeus	1	ncbi_P_pygmaeus_2.0.2	chr1	gi|241864942|ref|NC_012591.1|	LTR	0.0922	20.95
HERV-T2	150922664	150923212	Pongo_pygmaeus	-1	ncbi_P_pygmaeus_2.0.2	chr1	gi|241864942|ref|NC_012591.1|	LTR	0.0526	11.95
HERV-T2	160056959	160057519	Pongo_pygmaeus	1	ncbi_P_pygmaeus_2.0.2	chr1	gi|241864942|ref|NC_012591.1|	LTR	0.0449	10.2
HERV-T2	197577731	197578276	Pongo_pygmaeus	1	ncbi_P_pygmaeus_2.0.2	chr1	gi|241864942|ref|NC_012591.1|	LTR	0.0552	12.55
HERV-T2	108632172	108632624	Pongo_pygmaeus	-1	ncbi_P_pygmaeus_2.0.2	chr10	gi|241864932|ref|NC_012601.1|	LTR	0.0546	12.41
HERV-T2	13613929	13614115	Pongo_pygmaeus	-1	ncbi_P_pygmaeus_2.0.2	chr11	gi|241864931|ref|NC_012602.1|	LTR	0.1161	26.39
HERV-T2	14838206	14838763	Pongo_pygmaeus	-1	ncbi_P_pygmaeus_2.0.2	chr11	gi|241864931|ref|NC_012602.1|	LTR	0.0469	10.66
HERV-T2	64180072	64180544	Pongo_pygmaeus	-1	ncbi_P_pygmaeus_2.0.2	chr11	gi|241864931|ref|NC_012602.1|	LTR	0.0453	10.3
HERV-T2	82224014	82224569	Pongo_pygmaeus	1	ncbi_P_pygmaeus_2.0.2	chr11	gi|241864931|ref|NC_012602.1|	LTR	0.0289	6.57
HERV-T2	122700106	122700530	Pongo_pygmaeus	1	ncbi_P_pygmaeus_2.0.2	chr11	gi|241864931|ref|NC_012602.1|	LTR	0.1476	33.55
HERV-T2	131334482	131335039	Pongo_pygmaeus	1	ncbi_P_pygmaeus_2.0.2	chr11	gi|241864931|ref|NC_012602.1|	LTR	0.0252	5.73
HERV-T2	9612009	9612520	Pongo_pygmaeus	-1	ncbi_P_pygmaeus_2.0.2	chr12	gi|241864930|ref|NC_012603.1|	LTR	0.13	29.55
HERV-T2	23642458	23643012	Pongo_pygmaeus	-1	ncbi_P_pygmaeus_2.0.2	chr12	gi|241864930|ref|NC_012603.1|	LTR	0.0562	12.77
HERV-T2	46805819	46806376	Pongo_pygmaeus	-1	ncbi_P_pygmaeus_2.0.2	chr12	gi|241864930|ref|NC_012603.1|	LTR	0.0306	6.95
HERV-T2	96925348	96925906	Pongo_pygmaeus	1	ncbi_P_pygmaeus_2.0.2	chr12	gi|241864930|ref|NC_012603.1|	LTR	0.027	6.14
HERV-T2	99480309	99480784	Pongo_pygmaeus	-1	ncbi_P_pygmaeus_2.0.2	chr12	gi|241864930|ref|NC_012603.1|	LTR	0.0397	9.02
HERV-T2	133932039	133932504	Pongo_pygmaeus	-1	ncbi_P_pygmaeus_2.0.2	chr12	gi|241864930|ref|NC_012603.1|	LTR	0.0587	13.34
HERV-T2	134647160	134647632	Pongo_pygmaeus	1	ncbi_P_pygmaeus_2.0.2	chr12	gi|241864930|ref|NC_012603.1|	LTR	0.0309	7.02
HERV-T2	37719597	37720152	Pongo_pygmaeus	1	ncbi_P_pygmaeus_2.0.2	chr13	gi|241864929|ref|NC_012604.1|	LTR	0.0363	8.25
HERV-T2	70548487	70548965	Pongo_pygmaeus	-1	ncbi_P_pygmaeus_2.0.2	chr13	gi|241864929|ref|NC_012604.1|	LTR	0.0292	6.64
HERV-T2	35082674	35083233	Pongo_pygmaeus	1	ncbi_P_pygmaeus_2.0.2	chr14	gi|241864928|ref|NC_012605.1|	LTR	0.0359	8.16
HERV-T2	55824501	55824969	Pongo_pygmaeus	-1	ncbi_P_pygmaeus_2.0.2	chr14	gi|241864928|ref|NC_012605.1|	LTR	0.0706	16.05
HERV-T2	63478604	63479028	Pongo_pygmaeus	-1	ncbi_P_pygmaeus_2.0.2	chr14	gi|241864928|ref|NC_012605.1|	LTR	0.1231	27.98
HERV-T2	89289214	89289770	Pongo_pygmaeus	1	ncbi_P_pygmaeus_2.0.2	chr14	gi|241864928|ref|NC_012605.1|	LTR	0.0288	6.55
HERV-T2	102660039	102660597	Pongo_pygmaeus	1	ncbi_P_pygmaeus_2.0.2	chr14	gi|241864928|ref|NC_012605.1|	LTR	0.0306	6.95
HERV-T2	103689347	103689901	Pongo_pygmaeus	1	ncbi_P_pygmaeus_2.0.2	chr14	gi|241864928|ref|NC_012605.1|	LTR	0.0343	7.8
HERV-T2	22920420	22920976	Pongo_pygmaeus	1	ncbi_P_pygmaeus_2.0.2	chr15	gi|241864927|ref|NC_012606.1|	LTR	0.0324	7.36
HERV-T2	25315433	25315965	Pongo_pygmaeus	-1	ncbi_P_pygmaeus_2.0.2	chr15	gi|241864927|ref|NC_012606.1|	LTR	0.0453	10.3
HERV-T2	50500137	50500593	Pongo_pygmaeus	1	ncbi_P_pygmaeus_2.0.2	chr15	gi|241864927|ref|NC_012606.1|	LTR	0.0431	9.8
HERV-T2	85193825	85200043	Pongo_pygmaeus	1	ncbi_P_pygmaeus_2.0.2	chr15	gi|241864927|ref|NC_012606.1|	LEA-gag-pol-LTR	ND	ND
HERV-T2	8905205	8905714	Pongo_pygmaeus	-1	ncbi_P_pygmaeus_2.0.2	chr17	gi|241864925|ref|NC_012608.1|	LTR	0.0296	6.73
HERV-T2	68315553	68316011	Pongo_pygmaeus	-1	ncbi_P_pygmaeus_2.0.2	chr17	gi|241864925|ref|NC_012608.1|	LTR	0.0787	17.89
HERV-T2	82194541	82194700	Pongo_pygmaeus	-1	ncbi_P_pygmaeus_2.0.2	chr18	gi|241864924|ref|NC_012609.1|	LTR	0.1106	25.14
HERV-T2	8426504	8427056	Pongo_pygmaeus	-1	ncbi_P_pygmaeus_2.0.2	chr19	gi|241864923|ref|NC_012610.1|	LTR	0.0505	11.48
HERV-T2	15205113	15205338	Pongo_pygmaeus	1	ncbi_P_pygmaeus_2.0.2	chr19	gi|241864923|ref|NC_012610.1|	LTR	0.0916	20.82
HERV-T2	23115122	23115678	Pongo_pygmaeus	-1	ncbi_P_pygmaeus_2.0.2	chr19	gi|241864923|ref|NC_012610.1|	LTR	0.0541	12.3
HERV-T2	23134636	23137023	Pongo_pygmaeus	-1	ncbi_P_pygmaeus_2.0.2	chr19	gi|241864923|ref|NC_012610.1|	LTR-LEA	ND	ND
HERV-T2	37151300	37153604	Pongo_pygmaeus	-1	ncbi_P_pygmaeus_2.0.2	chr19	gi|241864923|ref|NC_012610.1|	pol-LTR	ND	ND
HERV-T2	38379239	38382650	Pongo_pygmaeus	-1	ncbi_P_pygmaeus_2.0.2	chr19	gi|241864923|ref|NC_012610.1|	pol-env-LTR	ND	ND
HERV-T2	55559239	55559785	Pongo_pygmaeus	-1	ncbi_P_pygmaeus_2.0.2	chr19	gi|241864923|ref|NC_012610.1|	LTR	0.0531	12.07
HERV-T2	56093197	56093742	Pongo_pygmaeus	1	ncbi_P_pygmaeus_2.0.2	chr19	gi|241864923|ref|NC_012610.1|	LTR	0.0553	12.57
HERV-T2	59934395	59934903	Pongo_pygmaeus	-1	ncbi_P_pygmaeus_2.0.2	chr19	gi|241864923|ref|NC_012610.1|	LTR	0.0535	12.16
HERV-T2	30179345	30179903	Pongo_pygmaeus	1	ncbi_P_pygmaeus_2.0.2	chr20	gi|241864922|ref|NC_012611.1|	LTR	0.0324	7.36
HERV-T2	44834579	44835141	Pongo_pygmaeus	1	ncbi_P_pygmaeus_2.0.2	chr20	gi|241864922|ref|NC_012611.1|	LTR	0.0538	12.23
HERV-T2	13636912	13637203	Pongo_pygmaeus	1	ncbi_P_pygmaeus_2.0.2	chr21	gi|241864921|ref|NC_012612.1|	LTR	0.0855	19.43
HERV-T2	41692750	41693502	Pongo_pygmaeus	-1	ncbi_P_pygmaeus_2.0.2	chr21	gi|241864921|ref|NC_012612.1|	LTR-LEA	ND	ND
HERV-T2	42907853	42908343	Pongo_pygmaeus	1	ncbi_P_pygmaeus_2.0.2	chr21	gi|241864921|ref|NC_012612.1|	LTR	0.0716	16.27
HERV-T2	43307689	43307883	Pongo_pygmaeus	-1	ncbi_P_pygmaeus_2.0.2	chr21	gi|241864921|ref|NC_012612.1|	LTR	0.052	11.82
HERV-T2	43315470	43315949	Pongo_pygmaeus	-1	ncbi_P_pygmaeus_2.0.2	chr21	gi|241864921|ref|NC_012612.1|	LTR	0.0468	10.64
HERV-T2	44327630	44328182	Pongo_pygmaeus	1	ncbi_P_pygmaeus_2.0.2	chr21	gi|241864921|ref|NC_012612.1|	LTR	0.0564	12.82
HERV-T2	16313867	16315327	Pongo_pygmaeus	1	ncbi_P_pygmaeus_2.0.2	chr22	gi|241864895|ref|NC_012613.1|	gag	ND	ND
HERV-T2	16326525	16327238	Pongo_pygmaeus	1	ncbi_P_pygmaeus_2.0.2	chr22	gi|241864895|ref|NC_012613.1|	env	ND	ND
HERV-T2	19656803	19657222	Pongo_pygmaeus	1	ncbi_P_pygmaeus_2.0.2	chr22	gi|241864895|ref|NC_012613.1|	LTR	0.067	15.23
HERV-T2	24348543	24348966	Pongo_pygmaeus	1	ncbi_P_pygmaeus_2.0.2	chr22	gi|241864895|ref|NC_012613.1|	LTR	0.1233	28.02
HERV-T2	27124913	27125359	Pongo_pygmaeus	-1	ncbi_P_pygmaeus_2.0.2	chr22	gi|241864895|ref|NC_012613.1|	LTR	0.0651	14.8
HERV-T2	27193717	27194141	Pongo_pygmaeus	-1	ncbi_P_pygmaeus_2.0.2	chr22	gi|241864895|ref|NC_012613.1|	LTR	0.1304	29.64
HERV-T2	34308399	34308634	Pongo_pygmaeus	1	ncbi_P_pygmaeus_2.0.2	chr22	gi|241864895|ref|NC_012613.1|	LTR	0.1443	32.8
HERV-T2	37844473	37844938	Pongo_pygmaeus	-1	ncbi_P_pygmaeus_2.0.2	chr22	gi|241864895|ref|NC_012613.1|	LTR	0.0681	15.48
HERV-T2	5192850	5193148	Pongo_pygmaeus	-1	ncbi_P_pygmaeus_2.0.2	chr2A	gi|241864941|ref|NC_012592.1|	LTR	0.0841	19.11
HERV-T2	63632712	63633268	Pongo_pygmaeus	1	ncbi_P_pygmaeus_2.0.2	chr2A	gi|241864941|ref|NC_012592.1|	LTR	0.0379	8.61
HERV-T2	10641132	10641606	Pongo_pygmaeus	-1	ncbi_P_pygmaeus_2.0.2	chr2B	gi|241864940|ref|NC_012593.1|	LTR	0.0338	7.68
HERV-T2	10644024	10653414	Pongo_pygmaeus	-1	ncbi_P_pygmaeus_2.0.2	chr2B	gi|241864940|ref|NC_012593.1|	LTR-LEA-gag-env-LTR	ND	ND
HERV-T2	44104005	44104547	Pongo_pygmaeus	-1	ncbi_P_pygmaeus_2.0.2	chr2B	gi|241864940|ref|NC_012593.1|	LTR	0.0552	12.55
HERV-T2	92389405	92389961	Pongo_pygmaeus	-1	ncbi_P_pygmaeus_2.0.2	chr2B	gi|241864940|ref|NC_012593.1|	LTR	0.027	6.14
HERV-T2	103133258	103133752	Pongo_pygmaeus	-1	ncbi_P_pygmaeus_2.0.2	chr2B	gi|241864940|ref|NC_012593.1|	LTR	0.0561	12.75
HERV-T2	120740815	120741027	Pongo_pygmaeus	-1	ncbi_P_pygmaeus_2.0.2	chr2B	gi|241864940|ref|NC_012593.1|	LTR	0.093	21.14
HERV-T2	120742646	120742858	Pongo_pygmaeus	-1	ncbi_P_pygmaeus_2.0.2	chr2B	gi|241864940|ref|NC_012593.1|	LTR	0.087	19.77
HERV-T2	132718549	132718883	Pongo_pygmaeus	-1	ncbi_P_pygmaeus_2.0.2	chr2B	gi|241864940|ref|NC_012593.1|	LTR	0.1313	29.84
HERV-T2	132718970	132725906	Pongo_pygmaeus	-1	ncbi_P_pygmaeus_2.0.2	chr2B	gi|241864940|ref|NC_012593.1|	LTR-LEA-gag-env-LTR	ND	ND
HERV-T2	32606485	32607040	Pongo_pygmaeus	-1	ncbi_P_pygmaeus_2.0.2	chr3	gi|241864939|ref|NC_012594.1|	LTR	0.0254	5.77
HERV-T2	100889254	100889742	Pongo_pygmaeus	-1	ncbi_P_pygmaeus_2.0.2	chr3	gi|241864939|ref|NC_012594.1|	LTR	0.0284	6.45
HERV-T2	100890403	100890958	Pongo_pygmaeus	-1	ncbi_P_pygmaeus_2.0.2	chr3	gi|241864939|ref|NC_012594.1|	LTR	0.0289	6.57
HERV-T2	149102134	149109153	Pongo_pygmaeus	-1	ncbi_P_pygmaeus_2.0.2	chr3	gi|241864939|ref|NC_012594.1|	LTR-LEA-LTR	ND	ND
HERV-T2	162159235	162159774	Pongo_pygmaeus	-1	ncbi_P_pygmaeus_2.0.2	chr3	gi|241864939|ref|NC_012594.1|	LTR	0.0559	12.7
HERV-T2	167862678	167864113	Pongo_pygmaeus	-1	ncbi_P_pygmaeus_2.0.2	chr3	gi|241864939|ref|NC_012594.1|	LTR-LEA	ND	ND
HERV-T2	186893420	186893883	Pongo_pygmaeus	1	ncbi_P_pygmaeus_2.0.2	chr3	gi|241864939|ref|NC_012594.1|	LTR	0.0583	13.25
HERV-T2	190782881	190783272	Pongo_pygmaeus	1	ncbi_P_pygmaeus_2.0.2	chr3	gi|241864939|ref|NC_012594.1|	LTR	0.0393	8.93
HERV-T2	190785058	190785617	Pongo_pygmaeus	1	ncbi_P_pygmaeus_2.0.2	chr3	gi|241864939|ref|NC_012594.1|	LTR	0.0395	8.98
HERV-T2	293381	293933	Pongo_pygmaeus	1	ncbi_P_pygmaeus_2.0.2	chr4	gi|241864938|ref|NC_012595.1|	LTR	0.0436	9.91
HERV-T2	608999	609477	Pongo_pygmaeus	-1	ncbi_P_pygmaeus_2.0.2	chr4	gi|241864938|ref|NC_012595.1|	LTR	0.0522	11.86
HERV-T2	4665526	4666030	Pongo_pygmaeus	1	ncbi_P_pygmaeus_2.0.2	chr4	gi|241864938|ref|NC_012595.1|	LTR	0.0484	11
HERV-T2	176934171	176934461	Pongo_pygmaeus	-1	ncbi_P_pygmaeus_2.0.2	chr4	gi|241864938|ref|NC_012595.1|	LTR	0.0951	21.61
HERV-T2	182615795	182616865	Pongo_pygmaeus	-1	ncbi_P_pygmaeus_2.0.2	chr4	gi|241864938|ref|NC_012595.1|	LTR-LEA	ND	ND
HERV-T2	22051244	22051801	Pongo_pygmaeus	1	ncbi_P_pygmaeus_2.0.2	chr5	gi|241864937|ref|NC_012596.1|	LTR	0.0289	6.57
HERV-T2	44637947	44638500	Pongo_pygmaeus	-1	ncbi_P_pygmaeus_2.0.2	chr5	gi|241864937|ref|NC_012596.1|	LTR	0.0474	10.77
HERV-T2	57276781	57277263	Pongo_pygmaeus	-1	ncbi_P_pygmaeus_2.0.2	chr5	gi|241864937|ref|NC_012596.1|	LTR	0.0311	7.07
HERV-T2	96380984	96385598	Pongo_pygmaeus	-1	ncbi_P_pygmaeus_2.0.2	chr5	gi|241864937|ref|NC_012596.1|	gag-env-LTR	ND	ND
HERV-T2	148715445	148716005	Pongo_pygmaeus	1	ncbi_P_pygmaeus_2.0.2	chr5	gi|241864937|ref|NC_012596.1|	LTR	0.0379	8.61
HERV-T2	157076095	157076651	Pongo_pygmaeus	-1	ncbi_P_pygmaeus_2.0.2	chr5	gi|241864937|ref|NC_012596.1|	LTR	0.0327	7.43
HERV-T2	2988997	2989285	Pongo_pygmaeus	1	ncbi_P_pygmaeus_2.0.2	chr6	gi|241864936|ref|NC_012597.1|	LTR	0.1002	22.77
HERV-T2	11109317	11109852	Pongo_pygmaeus	-1	ncbi_P_pygmaeus_2.0.2	chr6	gi|241864936|ref|NC_012597.1|	LTR	0.0505	11.48
HERV-T2	27608509	27609025	Pongo_pygmaeus	-1	ncbi_P_pygmaeus_2.0.2	chr6	gi|241864936|ref|NC_012597.1|	LTR	0.1373	31.2
HERV-T2	29692636	29702412	Pongo_pygmaeus	-1	ncbi_P_pygmaeus_2.0.2	chr6	gi|241864936|ref|NC_012597.1|	LEA-env-LTR	ND	ND
HERV-T2	49729865	49732316	Pongo_pygmaeus	-1	ncbi_P_pygmaeus_2.0.2	chr6	gi|241864936|ref|NC_012597.1|	LTR-LEA	ND	ND
HERV-T2	87432090	87441506	Pongo_pygmaeus	1	ncbi_P_pygmaeus_2.0.2	chr6	gi|241864936|ref|NC_012597.1|	LTR-LEA-gag-pol-env-LTR	ND	ND
HERV-T2	155954558	155955110	Pongo_pygmaeus	1	ncbi_P_pygmaeus_2.0.2	chr6	gi|241864936|ref|NC_012597.1|	LTR	0.0488	11.09
HERV-T2	164438259	164438820	Pongo_pygmaeus	-1	ncbi_P_pygmaeus_2.0.2	chr6	gi|241864936|ref|NC_012597.1|	LTR	0.0306	6.95
HERV-T2	8663023	8663570	Pongo_pygmaeus	-1	ncbi_P_pygmaeus_2.0.2	chr7	gi|241864935|ref|NC_012598.1|	LTR	0.0381	8.66
HERV-T2	45772980	45773534	Pongo_pygmaeus	-1	ncbi_P_pygmaeus_2.0.2	chr7	gi|241864935|ref|NC_012598.1|	LTR	0.0379	8.61
HERV-T2	69699098	69699653	Pongo_pygmaeus	-1	ncbi_P_pygmaeus_2.0.2	chr7	gi|241864935|ref|NC_012598.1|	LTR	0.0413	9.39
HERV-T2	80224729	80225192	Pongo_pygmaeus	1	ncbi_P_pygmaeus_2.0.2	chr7	gi|241864935|ref|NC_012598.1|	LTR	0.0647	14.7
HERV-T2	136306722	136307279	Pongo_pygmaeus	-1	ncbi_P_pygmaeus_2.0.2	chr7	gi|241864935|ref|NC_012598.1|	LTR	0.0361	8.2
HERV-T2	149093012	149093572	Pongo_pygmaeus	-1	ncbi_P_pygmaeus_2.0.2	chr7	gi|241864935|ref|NC_012598.1|	LTR	0.0359	8.16
HERV-T2	151300729	151301283	Pongo_pygmaeus	1	ncbi_P_pygmaeus_2.0.2	chr7	gi|241864935|ref|NC_012598.1|	LTR	0.056	12.73
HERV-T2	16527118	16527674	Pongo_pygmaeus	1	ncbi_P_pygmaeus_2.0.2	chr8	gi|241864934|ref|NC_012599.1|	LTR	0.0379	8.61
HERV-T2	29215058	29215616	Pongo_pygmaeus	1	ncbi_P_pygmaeus_2.0.2	chr8	gi|241864934|ref|NC_012599.1|	LTR	0.0216	4.91
HERV-T2	40380139	40387313	Pongo_pygmaeus	1	ncbi_P_pygmaeus_2.0.2	chr8	gi|241864934|ref|NC_012599.1|	LTR-LEA-pol-env-LTR	ND	ND
HERV-T2	43368225	43368675	Pongo_pygmaeus	-1	ncbi_P_pygmaeus_2.0.2	chr8	gi|241864934|ref|NC_012599.1|	LTR	0.0523	11.89
HERV-T2	44131099	44132477	Pongo_pygmaeus	-1	ncbi_P_pygmaeus_2.0.2	chr8	gi|241864934|ref|NC_012599.1|	LEA	ND	ND
HERV-T2	47948702	47950182	Pongo_pygmaeus	-1	ncbi_P_pygmaeus_2.0.2	chr8	gi|241864934|ref|NC_012599.1|	LTR-LEA	ND	ND
HERV-T2	60423547	60423843	Pongo_pygmaeus	1	ncbi_P_pygmaeus_2.0.2	chr8	gi|241864934|ref|NC_012599.1|	LTR	0.0431	9.8
HERV-T2	77146590	77147147	Pongo_pygmaeus	-1	ncbi_P_pygmaeus_2.0.2	chr8	gi|241864934|ref|NC_012599.1|	LTR	0.0415	9.43
HERV-T2	92959812	92960265	Pongo_pygmaeus	1	ncbi_P_pygmaeus_2.0.2	chr8	gi|241864934|ref|NC_012599.1|	LTR	0.061	13.86
HERV-T2	104125245	104125607	Pongo_pygmaeus	1	ncbi_P_pygmaeus_2.0.2	chr8	gi|241864934|ref|NC_012599.1|	LTR	0.0273	6.2
HERV-T2	104141225	104141495	Pongo_pygmaeus	1	ncbi_P_pygmaeus_2.0.2	chr8	gi|241864934|ref|NC_012599.1|	LTR	0.0763	17.34
HERV-T2	145070130	145070687	Pongo_pygmaeus	-1	ncbi_P_pygmaeus_2.0.2	chr8	gi|241864934|ref|NC_012599.1|	LTR	0.0467	10.61
HERV-T2	146247245	146247801	Pongo_pygmaeus	1	ncbi_P_pygmaeus_2.0.2	chr8	gi|241864934|ref|NC_012599.1|	LTR	0.0272	6.18
HERV-T2	153069136	153069693	Pongo_pygmaeus	-1	ncbi_P_pygmaeus_2.0.2	chr8	gi|241864934|ref|NC_012599.1|	LTR	0.0505	11.48
HERV-T2	93460585	93461094	Pongo_pygmaeus	-1	ncbi_P_pygmaeus_2.0.2	chr9	gi|241864933|ref|NC_012600.1|	LTR	0.06	13.64
HERV-T2	109553974	109554134	Pongo_pygmaeus	-1	ncbi_P_pygmaeus_2.0.2	chr9	gi|241864933|ref|NC_012600.1|	LTR	0.0815	18.52
HERV-T2	132367943	132368488	Pongo_pygmaeus	1	ncbi_P_pygmaeus_2.0.2	chr9	gi|241864933|ref|NC_012600.1|	LTR	0.068	15.45
HERV-T2	1621441	1621983	Pongo_pygmaeus	-1	ncbi_P_pygmaeus_2.0.2	chrX	gi|241864894|ref|NC_012614.1|	LTR	0.0525	11.93
HERV-T2	2511935	2516857	Pongo_pygmaeus	-1	ncbi_P_pygmaeus_2.0.2	chrX	gi|241864894|ref|NC_012614.1|	LTR-LEA-pol-env-LTR	ND	ND
HERV-T2	56476506	56477058	Pongo_pygmaeus	-1	ncbi_P_pygmaeus_2.0.2	chrX	gi|241864894|ref|NC_012614.1|	LTR	0.0452	10.27
HERV-T2	102325754	102326308	Pongo_pygmaeus	-1	ncbi_P_pygmaeus_2.0.2	chrX	gi|241864894|ref|NC_012614.1|	LTR	0.0493	11.2
HERV-T2	1	310	Pongo_pygmaeus	1	ncbi_P_pygmaeus_2.0.2	Unplaced	gi|241060791|ref|NW_002916979.1|	LTR	0.0704	16
HERV-T2	15	884	Pongo_pygmaeus	-1	ncbi_P_pygmaeus_2.0.2	Unplaced	gi|241014662|ref|NW_002912072.1|	gag	ND	ND
HERV-T2	722	1199	Pongo_pygmaeus	-1	ncbi_P_pygmaeus_2.0.2	Unplaced	gi|240955276|ref|NW_002922518.1|	LTR	0.0397	9.02
HERV-T2	1266	1955	Pongo_pygmaeus	-1	ncbi_P_pygmaeus_2.0.2	Unplaced	gi|241049096|ref|NW_002909407.1|	LEA	ND	ND
HERV-T2	1312	1866	Pongo_pygmaeus	1	ncbi_P_pygmaeus_2.0.2	Unplaced	gi|241015840|ref|NW_002909772.1|	LTR	0.0938	21.32
HERV-T2	2056	3627	Pongo_pygmaeus	1	ncbi_P_pygmaeus_2.0.2	Unplaced	gi|241054644|ref|NW_002912465.1|	LEA	ND	ND
HERV-T2	3080	3635	Pongo_pygmaeus	1	ncbi_P_pygmaeus_2.0.2	Unplaced	gi|241020863|ref|NW_002954214.1|	LTR	0.0489	11.11
HERV-T2	4211	4659	Pongo_pygmaeus	-1	ncbi_P_pygmaeus_2.0.2	Unplaced	gi|241097289|ref|NW_002970010.1|	LTR	0.5116	116.27
HERV-T2	5214	5704	Pongo_pygmaeus	-1	ncbi_P_pygmaeus_2.0.2	Unplaced	gi|241089549|ref|NW_002969087.1|	LTR	0.4018	91.32
HERV-T2	5345	13784	Pongo_pygmaeus	1	ncbi_P_pygmaeus_2.0.2	Unplaced	gi|241095936|ref|NW_002966789.1|	LEA-env	ND	ND
HERV-T2	6135	6995	Pongo_pygmaeus	1	ncbi_P_pygmaeus_2.0.2	Unplaced	gi|241027950|ref|NW_002957694.1|	gag	ND	ND
HERV-T2	6746	7305	Pongo_pygmaeus	-1	ncbi_P_pygmaeus_2.0.2	Unplaced	gi|241088247|ref|NW_002966630.1|	LTR	0.0502	11.41
HERV-T2	6851	8660	Pongo_pygmaeus	-1	ncbi_P_pygmaeus_2.0.2	Unplaced	gi|241049458|ref|NW_002912225.1|	LEA	ND	ND
HERV-T2	8558	9093	Pongo_pygmaeus	-1	ncbi_P_pygmaeus_2.0.2	Unplaced	gi|241052675|ref|NW_002912183.1|	LTR	0.0497	11.3
HERV-T2	9217	10601	Pongo_pygmaeus	1	ncbi_P_pygmaeus_2.0.2	Unplaced	gi|241051128|ref|NW_002912038.1|	LTR-LEA	ND	ND
HERV-T2	10333	10884	Pongo_pygmaeus	-1	ncbi_P_pygmaeus_2.0.2	Unplaced	gi|241014733|ref|NW_002912090.1|	LTR	0.0705	16.02
HERV-T2	10635	13458	Pongo_pygmaeus	1	ncbi_P_pygmaeus_2.0.2	Unplaced	gi|241051128|ref|NW_002912038.1|	LEA-gag	ND	ND
HERV-T2	23791	33572	Pongo_pygmaeus	-1	ncbi_P_pygmaeus_2.0.2	Unplaced	gi|241093375|ref|NW_002968195.1|	LTR-LEA-gag-env-LTR	ND	ND
HERV-T2	27153	27585	Pongo_pygmaeus	1	ncbi_P_pygmaeus_2.0.2	Unplaced	gi|241095457|ref|NW_002966774.1|	LTR	0.0694	15.77

## Sheet: HERV-T3
Type	start	end	Organism	strand	Assembly	Chromosome	Scaffold	proviral structure	Divergence	Age (MYA)
HERV-T3	26137115	26137631	Gorilla_gorilla	-1	ebi_gorGor3	chr1	chr1	LTR	0.0734	16.68
HERV-T3	29362219	29362742	Gorilla_gorilla	1	ebi_gorGor3	chr1	chr1	LTR	0.1089	24.75
HERV-T3	33902712	33903016	Gorilla_gorilla	1	ebi_gorGor3	chr1	chr1	LTR	0.1388	31.55
HERV-T3	34016050	34016485	Gorilla_gorilla	-1	ebi_gorGor3	chr1	chr1	LEA	ND	ND
HERV-T3	41362523	41372294	Gorilla_gorilla	1	ebi_gorGor3	chr10	chr10	LTR-LEA-gag-pol-env-LTR	0.0814	18.5
HERV-T3	65234333	65238573	Gorilla_gorilla	-1	ebi_gorGor3	chr10	chr10	pol-env-LTR	ND	ND
HERV-T3	65238845	65244676	Gorilla_gorilla	-1	ebi_gorGor3	chr10	chr10	LTR-LEA-gag-pol	ND	ND
HERV-T3	92946908	92947370	Gorilla_gorilla	1	ebi_gorGor3	chr10	chr10	LTR	0.0757	17.2
HERV-T3	106638190	106638710	Gorilla_gorilla	1	ebi_gorGor3	chr10	chr10	LTR	0.0709	16.11
HERV-T3	10643671	10644188	Gorilla_gorilla	-1	ebi_gorGor3	chr16	chr16	LTR	0.0752	17.09
HERV-T3	34016621	34017140	Gorilla_gorilla	-1	ebi_gorGor3	chr16	chr16	LTR	0.0792	18
HERV-T3	35178849	35189824	Gorilla_gorilla	-1	ebi_gorGor3	chr16	chr16	LTR-LEA-gag-pol-env-LTR	0.0579	13.1591
HERV-T3	35723254	35723767	Gorilla_gorilla	1	ebi_gorGor3	chr16	chr16	LTR	0.1095	24.89
HERV-T3	35808764	35810530	Gorilla_gorilla	-1	ebi_gorGor3	chr16	chr16	pol	ND	ND
HERV-T3	78434821	78435081	Gorilla_gorilla	-1	ebi_gorGor3	chr16	chr16	LTR	0.078	17.73
HERV-T3	80332655	80333179	Gorilla_gorilla	-1	ebi_gorGor3	chr16	chr16	LTR	0.082	18.64
HERV-T3	5303866	5304389	Gorilla_gorilla	1	ebi_gorGor3	chr17	chr17	LTR	0.0803	18.25
HERV-T3	17531003	17531564	Gorilla_gorilla	1	ebi_gorGor3	chr17	chr17	LTR	0.1626	36.95
HERV-T3	48144866	48151182	Gorilla_gorilla	1	ebi_gorGor3	chr18	chr18	LEA-gag-pol	ND	ND
HERV-T3	6855968	6857559	Gorilla_gorilla	-1	ebi_gorGor3	chr19	chr19	LTR-LEA	ND	ND
HERV-T3	20775796	20780537	Gorilla_gorilla	1	ebi_gorGor3	chr19	chr19	pol-env	ND	ND
HERV-T3	22058140	22067823	Gorilla_gorilla	-1	ebi_gorGor3	chr19	chr19	LTR-LEA-gag-pol-env-LTR	0.0492	11.1818
HERV-T3	24266744	24267131	Gorilla_gorilla	1	ebi_gorGor3	chr19	chr19	LTR	0.0764	17.36
HERV-T3	30206949	30207464	Gorilla_gorilla	1	ebi_gorGor3	chr19	chr19	LTR	0.0698	15.86
HERV-T3	31814192	31818777	Gorilla_gorilla	-1	ebi_gorGor3	chr19	chr19	LEA-pol	ND	ND
HERV-T3	31819041	31820364	Gorilla_gorilla	-1	ebi_gorGor3	chr19	chr19	LEA	ND	ND
HERV-T3	31820647	31820965	Gorilla_gorilla	-1	ebi_gorGor3	chr19	chr19	LEA	ND	ND
HERV-T3	31987780	31994189	Gorilla_gorilla	1	ebi_gorGor3	chr19	chr19	LTR-LEA-env-LTR	0.0491	11.1591
HERV-T3	31995190	31995492	Gorilla_gorilla	1	ebi_gorGor3	chr19	chr19	LTR	0.1477	33.57
HERV-T3	49932519	49933029	Gorilla_gorilla	-1	ebi_gorGor3	chr19	chr19	LTR	0.1297	29.48
HERV-T3	55093995	55094511	Gorilla_gorilla	1	ebi_gorGor3	chr19	chr19	LTR	0.0738	16.77
HERV-T3	6115743	6116266	Gorilla_gorilla	-1	ebi_gorGor3	chr20	chr20	LTR	0.107	24.32
HERV-T3	1860151	1860676	Gorilla_gorilla	-1	ebi_gorGor3	chr21	chr21	LTR	0.086	19.55
HERV-T3	24745404	24745909	Gorilla_gorilla	1	ebi_gorGor3	chr21	chr21	LTR	0.0897	20.39
HERV-T3	31634774	31635292	Gorilla_gorilla	1	ebi_gorGor3	chr21	chr21	LTR	0.0756	17.18
HERV-T3	23418640	23419152	Gorilla_gorilla	1	ebi_gorGor3	chr22	chr22	LTR	0.0784	17.82
HERV-T3	112736723	112737243	Gorilla_gorilla	1	ebi_gorGor3	chr2b	chr2b	LTR	0.052	11.82
HERV-T3	121132564	121133075	Gorilla_gorilla	-1	ebi_gorGor3	chr2b	chr2b	LTR	0.0588	13.36
HERV-T3	48714334	48714893	Gorilla_gorilla	-1	ebi_gorGor3	chr3	chr3	LTR	0.1824	41.45
HERV-T3	77612650	77613173	Gorilla_gorilla	1	ebi_gorGor3	chr3	chr3	LTR	0.0823	18.7
HERV-T3	77619364	77619890	Gorilla_gorilla	1	ebi_gorGor3	chr3	chr3	LTR	0.0822	18.68
HERV-T3	77621948	77622427	Gorilla_gorilla	1	ebi_gorGor3	chr3	chr3	LTR	0.1016	23.09
HERV-T3	79783650	79784173	Gorilla_gorilla	1	ebi_gorGor3	chr3	chr3	LTR	0.0863	19.61
HERV-T3	100650037	100658653	Gorilla_gorilla	1	ebi_gorGor3	chr3	chr3	LEA-gag-pol-env	ND	ND
HERV-T3	180904502	180905026	Gorilla_gorilla	-1	ebi_gorGor3	chr3	chr3	LTR	0.0802	18.23
HERV-T3	25655093	25655620	Gorilla_gorilla	1	ebi_gorGor3	chr4	chr4	LTR	0.0837	19.02
HERV-T3	140746583	140747099	Gorilla_gorilla	1	ebi_gorGor3	chr4	chr4	LTR	0.0754	17.14
HERV-T3	43435300	43435791	Gorilla_gorilla	-1	ebi_gorGor3	chr5	chr5	LTR	0.0819	18.61
HERV-T3	138399102	138399622	Gorilla_gorilla	1	ebi_gorGor3	chr6	chr6	LTR	0.0846	19.23
HERV-T3	29966329	29976562	Gorilla_gorilla	-1	ebi_gorGor3	chr7	chr7	LTR-LEA-gag-pol-env-LTR	0.044	10
HERV-T3	29977779	29978299	Gorilla_gorilla	-1	ebi_gorGor3	chr7	chr7	LTR	0.073	16.59
HERV-T3	99887106	99887616	Gorilla_gorilla	1	ebi_gorGor3	chr7	chr7	LTR	0.0918	20.86
HERV-T3	132746125	132755412	Gorilla_gorilla	1	ebi_gorGor3	chr7	chr7	LTR-LEA-gag-pol-env-LTR	0.1162	26.4091
HERV-T3	30130029	30130548	Gorilla_gorilla	-1	ebi_gorGor3	chr8	chr8	LTR	0.0676	15.36
HERV-T3	30137321	30137841	Gorilla_gorilla	-1	ebi_gorGor3	chr8	chr8	LTR	0.0843	19.16
HERV-T3	38275759	38276063	Gorilla_gorilla	-1	ebi_gorGor3	chr8	chr8	LTR	0.1288	29.27
HERV-T3	43769106	43778547	Gorilla_gorilla	-1	ebi_gorGor3	chr8	chr8	LTR-LEA-pol-env	ND	ND
HERV-T3	96818678	96819201	Gorilla_gorilla	1	ebi_gorGor3	chr8	chr8	LTR	0.0867	19.7
HERV-T3	112232986	112233293	Gorilla_gorilla	1	ebi_gorGor3	chr8	chr8	LTR	0.1337	30.39
HERV-T3	47849153	47849679	Gorilla_gorilla	-1	ebi_gorGor3	chr9	chr9	LTR	0.0914	20.77
HERV-T3	110989528	110990053	Gorilla_gorilla	-1	ebi_gorGor3	chr9	chr9	LTR	0.0722	16.41
HERV-T3	120633494	120634020	Gorilla_gorilla	1	ebi_gorGor3	chr9	chr9	LTR	0.0856	19.45
HERV-T3	34701909	34702434	Gorilla_gorilla	-1	ebi_gorGor3	chrX	chrX	LTR	0.0865	19.66
HERV-T3	53817638	53818165	Gorilla_gorilla	1	ebi_gorGor3	chrX	chrX	LTR	0.0886	20.14
HERV-T3	138741110	138741628	Gorilla_gorilla	-1	ebi_gorGor3	chrX	chrX	LTR	0.0771	17.52
HERV-T3	103147768	103148002	Gorilla_gorilla	1	ebi_gorGor3	Unplaced	Unplaced	LTR	0.1129	25.66
HERV-T3	23830487	23831002	Homo_sapiens	-1	ncbi_hs_alt_HuRef	chr1	gi|157704448|ref|AC_000133.1|	LTR	0.0794	18.05
HERV-T3	26945079	26945602	Homo_sapiens	1	ncbi_hs_alt_HuRef	chr1	gi|157704448|ref|AC_000133.1|	LTR	0.1165	26.48
HERV-T3	31392616	31392920	Homo_sapiens	1	ncbi_hs_alt_HuRef	chr1	gi|157704448|ref|AC_000133.1|	LTR	0.1387	31.52
HERV-T3	31505101	31506492	Homo_sapiens	-1	ncbi_hs_alt_HuRef	chr1	gi|157704448|ref|AC_000133.1|	LEA	ND	ND
HERV-T3	37931602	37939742	Homo_sapiens	1	ncbi_hs_alt_HuRef	chr10	gi|157704449|ref|AC_000142.1|	LTR-LEA-gag-pol-env	ND	ND
HERV-T3	42816416	42816950	Homo_sapiens	1	ncbi_hs_alt_HuRef	chr10	gi|157704449|ref|AC_000142.1|	LTR	0.146	33.18
HERV-T3	48687384	48697105	Homo_sapiens	-1	ncbi_hs_alt_HuRef	chr10	gi|157704449|ref|AC_000142.1|	LTR-LEA-gag-pol-env-LTR	0.0642	14.5909
HERV-T3	75589171	75589651	Homo_sapiens	1	ncbi_hs_alt_HuRef	chr10	gi|157704449|ref|AC_000142.1|	LTR	0.0647	14.7
HERV-T3	88834612	88835131	Homo_sapiens	1	ncbi_hs_alt_HuRef	chr10	gi|157704449|ref|AC_000142.1|	LTR	0.0749	17.02
HERV-T3	9256836	9260186	Homo_sapiens	-1	ncbi_hs_alt_HuRef	chr12	gi|157704453|ref|AC_000144.1|	LEA-gag-pol	ND	ND
HERV-T3	355753	356271	Homo_sapiens	1	ncbi_hs_alt_HuRef	chr15	gi|157709134|ref|AC_000147.1|	LTR	0.0792	18
HERV-T3	10273606	10274134	Homo_sapiens	-1	ncbi_hs_alt_HuRef	chr16	gi|157713457|ref|AC_000148.1|	LTR	0.0728	16.55
HERV-T3	31256010	31264911	Homo_sapiens	-1	ncbi_hs_alt_HuRef	chr16	gi|157713457|ref|AC_000148.1|	LEA-gag-pol-env-LTR	ND	ND
HERV-T3	31803949	31804461	Homo_sapiens	1	ncbi_hs_alt_HuRef	chr16	gi|157713457|ref|AC_000148.1|	LTR	0.1019	23.16
HERV-T3	31885402	31888575	Homo_sapiens	-1	ncbi_hs_alt_HuRef	chr16	gi|157713457|ref|AC_000148.1|	pol-env	ND	ND
HERV-T3	73558197	73558988	Homo_sapiens	-1	ncbi_hs_alt_HuRef	chr16	gi|157713457|ref|AC_000148.1|	LTR	0.1053	23.93
HERV-T3	75372511	75373032	Homo_sapiens	-1	ncbi_hs_alt_HuRef	chr16	gi|157713457|ref|AC_000148.1|	LTR	0.092	20.91
HERV-T3	4984222	4984745	Homo_sapiens	1	ncbi_hs_alt_HuRef	chr17	gi|157713538|ref|AC_000149.1|	LTR	0.0803	18.25
HERV-T3	34647964	34648477	Homo_sapiens	1	ncbi_hs_alt_HuRef	chr17	gi|157713538|ref|AC_000149.1|	LTR	0.0821	18.66
HERV-T3	75568556	75569088	Homo_sapiens	1	ncbi_hs_alt_HuRef	chr17	gi|157713538|ref|AC_000149.1|	LTR	0.0926	21.05
HERV-T3	44782069	44788433	Homo_sapiens	1	ncbi_hs_alt_HuRef	chr18	gi|157715044|ref|AC_000150.1|	LEA-pol	ND	ND
HERV-T3	6420487	6423199	Homo_sapiens	-1	ncbi_hs_alt_HuRef	chr19	gi|157718668|ref|AC_000151.1|	LEA-env	ND	ND
HERV-T3	21413290	21423053	Homo_sapiens	-1	ncbi_hs_alt_HuRef	chr19	gi|157718668|ref|AC_000151.1|	LTR-LEA-gag-pol-env-LTR	0.0697	15.8409
HERV-T3	23000667	23001187	Homo_sapiens	-1	ncbi_hs_alt_HuRef	chr19	gi|157718668|ref|AC_000151.1|	LTR	0.0633	14.39
HERV-T3	23779825	23780212	Homo_sapiens	1	ncbi_hs_alt_HuRef	chr19	gi|157718668|ref|AC_000151.1|	LTR	0.0665	15.11
HERV-T3	29989800	29990320	Homo_sapiens	1	ncbi_hs_alt_HuRef	chr19	gi|157718668|ref|AC_000151.1|	LTR	0.0791	17.98
HERV-T3	31553697	31558680	Homo_sapiens	-1	ncbi_hs_alt_HuRef	chr19	gi|157718668|ref|AC_000151.1|	LEA-gag-pol	ND	ND
HERV-T3	31719833	31725435	Homo_sapiens	1	ncbi_hs_alt_HuRef	chr19	gi|157718668|ref|AC_000151.1|	LTR-LEA-gag-env-LTR	0.0882	20.0455
HERV-T3	45709984	45710542	Homo_sapiens	1	ncbi_hs_alt_HuRef	chr19	gi|157718668|ref|AC_000151.1|	LTR	0.1537	34.93
HERV-T3	49355093	49355603	Homo_sapiens	-1	ncbi_hs_alt_HuRef	chr19	gi|157718668|ref|AC_000151.1|	LTR	0.1277	29.02
HERV-T3	54349248	54349764	Homo_sapiens	1	ncbi_hs_alt_HuRef	chr19	gi|157718668|ref|AC_000151.1|	LTR	0.0777	17.66
HERV-T3	216433964	216434478	Homo_sapiens	1	ncbi_hs_alt_HuRef	chr2	gi|157724517|ref|AC_000134.1|	LTR	0.0641	14.57
HERV-T3	224613132	224613653	Homo_sapiens	-1	ncbi_hs_alt_HuRef	chr2	gi|157724517|ref|AC_000134.1|	LTR	0.0539	12.25
HERV-T3	5913301	5913824	Homo_sapiens	-1	ncbi_hs_alt_HuRef	chr20	gi|157726890|ref|AC_000152.1|	LTR	0.1109	25.2
HERV-T3	639576	640125	Homo_sapiens	1	ncbi_hs_alt_HuRef	chr21	gi|157728228|ref|AC_000153.1|	LTR	0.1595	36.25
HERV-T3	29805436	29805960	Homo_sapiens	1	ncbi_hs_alt_HuRef	chr21	gi|157728228|ref|AC_000153.1|	LTR	0.084	19.09
HERV-T3	22474480	22474992	Homo_sapiens	1	ncbi_hs_alt_HuRef	chr22	gi|157729478|ref|AC_000154.1|	LTR	0.0741	16.84
HERV-T3	47568655	47569215	Homo_sapiens	-1	ncbi_hs_alt_HuRef	chr3	gi|157731950|ref|AC_000135.1|	LTR	0.1785	40.57
HERV-T3	75753087	75753609	Homo_sapiens	1	ncbi_hs_alt_HuRef	chr3	gi|157731950|ref|AC_000135.1|	LTR	0.0843	19.16
HERV-T3	98720920	98728675	Homo_sapiens	1	ncbi_hs_alt_HuRef	chr3	gi|157731950|ref|AC_000135.1|	LEA-gag-pol-env	ND	ND
HERV-T3	176802796	176803323	Homo_sapiens	-1	ncbi_hs_alt_HuRef	chr3	gi|157731950|ref|AC_000135.1|	LTR	0.0819	18.61
HERV-T3	24862145	24862671	Homo_sapiens	1	ncbi_hs_alt_HuRef	chr4	gi|157734150|ref|AC_000136.1|	LTR	0.0817	18.57
HERV-T3	127447255	127447771	Homo_sapiens	1	ncbi_hs_alt_HuRef	chr4	gi|157734150|ref|AC_000136.1|	LTR	0.0677	15.39
HERV-T3	2864033	2864584	Homo_sapiens	1	ncbi_hs_alt_HuRef	chr6	gi|157734152|ref|AC_000138.1|	LTR	0.1573	35.75
HERV-T3	135534520	135535039	Homo_sapiens	1	ncbi_hs_alt_HuRef	chr6	gi|157734152|ref|AC_000138.1|	LTR	0.0905	20.57
HERV-T3	29557713	29567765	Homo_sapiens	-1	ncbi_hs_alt_HuRef	chr7	gi|157734172|ref|AC_000139.1|	LTR-LEA-gag-pol-env-LTR	0.0558	12.6818
HERV-T3	37020480	37020999	Homo_sapiens	-1	ncbi_hs_alt_HuRef	chr7	gi|157734172|ref|AC_000139.1|	LTR	0.0865	19.66
HERV-T3	96566346	96566857	Homo_sapiens	1	ncbi_hs_alt_HuRef	chr7	gi|157734172|ref|AC_000139.1|	LTR	0.0858	19.5
HERV-T3	128535192	128544486	Homo_sapiens	1	ncbi_hs_alt_HuRef	chr7	gi|157734172|ref|AC_000139.1|	LTR-LEA-gag-pol-env-LTR	0.1053	23.9318
HERV-T3	142427957	142428475	Homo_sapiens	-1	ncbi_hs_alt_HuRef	chr7	gi|157734172|ref|AC_000139.1|	LTR	0.0848	19.27
HERV-T3	28496560	28497079	Homo_sapiens	-1	ncbi_hs_alt_HuRef	chr8	gi|157734173|ref|AC_000140.1|	LTR	0.0733	16.66
HERV-T3	36463776	36464081	Homo_sapiens	-1	ncbi_hs_alt_HuRef	chr8	gi|157734173|ref|AC_000140.1|	LTR	0.1216	27.64
HERV-T3	41931652	41940634	Homo_sapiens	-1	ncbi_hs_alt_HuRef	chr8	gi|157734173|ref|AC_000140.1|	LTR-LEA-gag-pol-env	ND	ND
HERV-T3	93980296	93980819	Homo_sapiens	1	ncbi_hs_alt_HuRef	chr8	gi|157734173|ref|AC_000140.1|	LTR	0.0884	20.09
HERV-T3	93996449	93996964	Homo_sapiens	1	ncbi_hs_alt_HuRef	chr8	gi|157734173|ref|AC_000140.1|	LTR	0.1502	34.14
HERV-T3	109141206	109141513	Homo_sapiens	1	ncbi_hs_alt_HuRef	chr8	gi|157734173|ref|AC_000140.1|	LTR	0.1331	30.25
HERV-T3	40078275	40078803	Homo_sapiens	1	ncbi_hs_alt_HuRef	chr9	gi|157734174|ref|AC_000141.1|	LTR	0.0985	22.39
HERV-T3	99845243	99845768	Homo_sapiens	-1	ncbi_hs_alt_HuRef	chr9	gi|157734174|ref|AC_000141.1|	LTR	0.0665	15.11
HERV-T3	109342774	109343297	Homo_sapiens	1	ncbi_hs_alt_HuRef	chr9	gi|157734174|ref|AC_000141.1|	LTR	0.0939	21.34
HERV-T3	31869860	31870385	Homo_sapiens	-1	ncbi_hs_alt_HuRef	chrX	gi|157734237|ref|AC_000155.1|	LTR	0.0865	19.66
HERV-T3	50050230	50050751	Homo_sapiens	1	ncbi_hs_alt_HuRef	chrX	gi|157734237|ref|AC_000155.1|	LTR	0.079	17.95
HERV-T3	129392597	129393115	Homo_sapiens	-1	ncbi_hs_alt_HuRef	chrX	gi|157734237|ref|AC_000155.1|	LTR	0.0751	17.07
HERV-T3	4318881	4319990	Homo_sapiens	1	ncbi_hs_alt_HuRef	chrY	gi|157734238|ref|AC_000156.1|	pol	ND	ND
HERV-T3	7546295	7546824	Homo_sapiens	1	ncbi_hs_alt_HuRef	chrY	gi|157734238|ref|AC_000156.1|	LTR	0.0761	17.3
HERV-T3	7613120	7613644	Homo_sapiens	-1	ncbi_hs_alt_HuRef	chrY	gi|157734238|ref|AC_000156.1|	LTR	0.0783	17.8
HERV-T3	9121766	9127812	Homo_sapiens	-1	ncbi_hs_alt_HuRef	chrY	gi|157734238|ref|AC_000156.1|	LEA-gag-pol	ND	ND
HERV-T3	12913543	12919292	Homo_sapiens	1	ncbi_hs_alt_HuRef	chrY	gi|157734238|ref|AC_000156.1|	LEA-pol-env	ND	ND
HERV-T3	18765440	18770504	Homo_sapiens	-1	ncbi_hs_alt_HuRef	chrY	gi|157734238|ref|AC_000156.1|	LEA-pol	ND	ND
HERV-T3	1484	2031	Homo_sapiens	-1	ncbi_hs_alt_HuRef	Unplaced	gi|157703118|ref|NW_001842035.1|	LTR	0.0931	21.16
HERV-T3	19344	19871	Homo_sapiens	1	ncbi_hs_alt_HuRef	Unplaced	gi|157698078|ref|NW_001839257.1|	LTR	0.0892	20.27
HERV-T3	30439	30966	Homo_sapiens	-1	ncbi_hs_alt_HuRef	Unplaced	gi|157701229|ref|NW_001840146.1|	LTR	0.1006	22.86
HERV-T3	55289	55824	Homo_sapiens	1	ncbi_hs_alt_HuRef	Unplaced	gi|157702020|ref|NW_001840937.1|	LTR	0.0966	21.95
HERV-T3	188398	188918	Homo_sapiens	-1	ncbi_hs_alt_HuRef	Unplaced	gi|157702221|ref|NW_001841138.1|	LTR	0.0749	17.02
HERV-T3	313708	314248	Homo_sapiens	-1	ncbi_hs_alt_HuRef	Unplaced	gi|157702226|ref|NW_001841143.1|	LTR	0.0945	21.48
HERV-T3	372198	372720	Homo_sapiens	-1	ncbi_hs_alt_HuRef	Unplaced	gi|157702226|ref|NW_001841143.1|	LTR	0.1128	25.64
HERV-T3	427668	432961	Homo_sapiens	1	ncbi_hs_alt_HuRef	Unplaced	gi|157702216|ref|NW_001841133.1|	LEA-gag-pol	ND	ND
HERV-T3	625563	626102	Homo_sapiens	-1	ncbi_hs_alt_HuRef	Unplaced	gi|157702221|ref|NW_001841138.1|	LTR	0.0966	21.95
HERV-T3	669494	670022	Homo_sapiens	-1	ncbi_hs_alt_HuRef	Unplaced	gi|157702221|ref|NW_001841138.1|	LTR	0.108	24.55
HERV-T3	155761046	155761555	Macaca_mulatta	-1	ncbi_Mmul_051212	chr1	gi|109156578|ref|NC_007858.1|	LTR	0.087	19.77
HERV-T3	19922239	19922535	Macaca_mulatta	1	ncbi_Mmul_051212	chr10	gi|109156579|ref|NC_007867.1|	LTR	0.1396	31.73
HERV-T3	75041451	75041951	Macaca_mulatta	1	ncbi_Mmul_051212	chr10	gi|109156579|ref|NC_007867.1|	LTR	0.073	16.59
HERV-T3	83013408	83013933	Macaca_mulatta	1	ncbi_Mmul_051212	chr10	gi|109156579|ref|NC_007867.1|	LTR	0.1032	23.45
HERV-T3	86499513	86500316	Macaca_mulatta	-1	ncbi_Mmul_051212	chr10	gi|109156579|ref|NC_007867.1|	pol	ND	ND
HERV-T3	87593449	87593971	Macaca_mulatta	1	ncbi_Mmul_051212	chr12	gi|109156645|ref|NC_007869.1|	LTR	0.0693	15.75
HERV-T3	14795253	14795768	Macaca_mulatta	-1	ncbi_Mmul_051212	chr15	gi|109156649|ref|NC_007872.1|	LTR	0.1146	26.05
HERV-T3	41467185	41471198	Macaca_mulatta	1	ncbi_Mmul_051212	chr15	gi|109156649|ref|NC_007872.1|	LEA-gag-pol	ND	ND
HERV-T3	99112833	99113358	Macaca_mulatta	1	ncbi_Mmul_051212	chr15	gi|109156649|ref|NC_007872.1|	LTR	0.0898	20.41
HERV-T3	50815117	50815632	Macaca_mulatta	1	ncbi_Mmul_051212	chr16	gi|109156650|ref|NC_007873.1|	LTR	0.0878	19.95
HERV-T3	77688985	77689328	Macaca_mulatta	1	ncbi_Mmul_051212	chr16	gi|109156650|ref|NC_007873.1|	LTR	0.1131	25.7
HERV-T3	1770380	1770873	Macaca_mulatta	1	ncbi_Mmul_051212	chr18	gi|109156885|ref|NC_007875.1|	LTR	0.1095	24.89
HERV-T3	16465323	16465849	Macaca_mulatta	1	ncbi_Mmul_051212	chr18	gi|109156885|ref|NC_007875.1|	LTR	0.0877	19.93
HERV-T3	43500186	43502014	Macaca_mulatta	1	ncbi_Mmul_051212	chr18	gi|109156885|ref|NC_007875.1|	LEA	ND	ND
HERV-T3	9497930	9507735	Macaca_mulatta	-1	ncbi_Mmul_051212	chr19	gi|109156886|ref|NC_007876.1|	LEA-pol	ND	ND
HERV-T3	16975687	16976200	Macaca_mulatta	1	ncbi_Mmul_051212	chr19	gi|109156886|ref|NC_007876.1|	LTR	0.0992	22.55
HERV-T3	22205082	22210806	Macaca_mulatta	1	ncbi_Mmul_051212	chr19	gi|109156886|ref|NC_007876.1|	pol-env-LTR	ND	ND
HERV-T3	23029778	23030283	Macaca_mulatta	1	ncbi_Mmul_051212	chr19	gi|109156886|ref|NC_007876.1|	LTR	0.0714	16.23
HERV-T3	39510283	39510592	Macaca_mulatta	1	ncbi_Mmul_051212	chr19	gi|109156886|ref|NC_007876.1|	LTR	0.0908	20.64
HERV-T3	41131824	41135885	Macaca_mulatta	-1	ncbi_Mmul_051212	chr19	gi|109156886|ref|NC_007876.1|	LEA-gag-pol	ND	ND
HERV-T3	43853990	43857007	Macaca_mulatta	1	ncbi_Mmul_051212	chr19	gi|109156886|ref|NC_007876.1|	pol-env-LTR	ND	ND
HERV-T3	90	299	Macaca_mulatta	1	ncbi_Mmul_051212	chr2	gi|109156887|ref|NC_007859.1|	LTR	0.086	19.55
HERV-T3	83615154	83625506	Macaca_mulatta	-1	ncbi_Mmul_051212	chr2	gi|109156887|ref|NC_007859.1|	LTR-LEA-gag-pol-env-LTR	0.0365	8.29545
HERV-T3	92003546	92013231	Macaca_mulatta	-1	ncbi_Mmul_051212	chr2	gi|109156887|ref|NC_007859.1|	LTR-LEA-gag-pol-env-LTR	0.09	20.4545
HERV-T3	10378341	10378875	Macaca_mulatta	-1	ncbi_Mmul_051212	chr20	gi|109156888|ref|NC_007877.1|	LTR	0.0883	20.07
HERV-T3	29649612	29655425	Macaca_mulatta	1	ncbi_Mmul_051212	chr20	gi|109156888|ref|NC_007877.1|	LEA-pol	ND	ND
HERV-T3	85922238	85922442	Macaca_mulatta	-1	ncbi_Mmul_051212	chr20	gi|109156888|ref|NC_007877.1|	LTR	0.0806	18.32
HERV-T3	96565455	96575082	Macaca_mulatta	1	ncbi_Mmul_051212	chr3	gi|109156890|ref|NC_007860.1|	LEA-gag-pol-env-LTR	ND	ND
HERV-T3	186440513	186441029	Macaca_mulatta	1	ncbi_Mmul_051212	chr3	gi|109156890|ref|NC_007860.1|	LTR	0.0679	15.43
HERV-T3	105086747	105087262	Macaca_mulatta	1	ncbi_Mmul_051212	chr4	gi|109156893|ref|NC_007861.1|	LTR	0.0932	21.18
HERV-T3	20282461	20282987	Macaca_mulatta	1	ncbi_Mmul_051212	chr5	gi|109156895|ref|NC_007862.1|	LTR	0.1032	23.45
HERV-T3	60976771	60983805	Macaca_mulatta	-1	ncbi_Mmul_051212	chr5	gi|109156895|ref|NC_007862.1|	LEA-gag-pol-env	ND	ND
HERV-T3	175733839	175734379	Macaca_mulatta	-1	ncbi_Mmul_051212	chr5	gi|109156895|ref|NC_007862.1|	LTR	0.0778	17.68
HERV-T3	135630789	135631190	Macaca_mulatta	-1	ncbi_Mmul_051212	chr6	gi|109157119|ref|NC_007863.1|	LTR	0.0683	15.52
HERV-T3	175375592	175382072	Macaca_mulatta	-1	ncbi_Mmul_051212	chr6	gi|109157119|ref|NC_007863.1|	LEA-gag-pol	ND	ND
HERV-T3	176294905	176295340	Macaca_mulatta	1	ncbi_Mmul_051212	chr6	gi|109157119|ref|NC_007863.1|	LTR	0.1085	24.66
HERV-T3	30320111	30320602	Macaca_mulatta	-1	ncbi_Mmul_051212	chr8	gi|109158193|ref|NC_007865.1|	LTR	0.0817	18.57
HERV-T3	100301286	100301805	Macaca_mulatta	1	ncbi_Mmul_051212	chr8	gi|109158193|ref|NC_007865.1|	LTR	0.0891	20.25
HERV-T3	125998566	125999089	Macaca_mulatta	1	ncbi_Mmul_051212	chr8	gi|109158193|ref|NC_007865.1|	LTR	0.1155	26.25
HERV-T3	37996470	38006295	Macaca_mulatta	1	ncbi_Mmul_051212	chr9	gi|109158194|ref|NC_007866.1|	LTR-LEA-gag-pol-env-LTR	0.0535	12.1591
HERV-T3	79247164	79256730	Macaca_mulatta	1	ncbi_Mmul_051212	chrX	gi|109158195|ref|NC_007878.1|	LTR-LEA-pol-env-LTR	0.0467	10.6136
HERV-T3	139646264	139649993	Macaca_mulatta	1	ncbi_Mmul_051212	chrX	gi|109158195|ref|NC_007878.1|	LTR-LEA-gag	ND	ND
HERV-T3	139650675	139651565	Macaca_mulatta	-1	ncbi_Mmul_051212	chrX	gi|109158195|ref|NC_007878.1|	env	ND	ND
HERV-T3	17	960	Macaca_mulatta	-1	ncbi_Mmul_051212	Unplaced	gi|90701014|ref|NW_001107588.1|	LTR-LEA	ND	ND
HERV-T3	42	553	Macaca_mulatta	-1	ncbi_Mmul_051212	Unplaced	gi|90738993|ref|NW_001170295.1|	LTR	0.1044	23.73
HERV-T3	371	1685	Macaca_mulatta	-1	ncbi_Mmul_051212	Unplaced	gi|90749811|ref|NW_001181086.1|	LEA	ND	ND
HERV-T3	839	1341	Macaca_mulatta	1	ncbi_Mmul_051212	Unplaced	gi|90725688|ref|NW_001157055.1|	LTR	0.0961	21.84
HERV-T3	2614	3135	Macaca_mulatta	1	ncbi_Mmul_051212	Unplaced	gi|90699413|ref|NW_001105987.1|	LTR	0.0729	16.57
HERV-T3	3960	4472	Macaca_mulatta	1	ncbi_Mmul_051212	Unplaced	gi|90679874|ref|NW_001116848.1|	LTR	0.1057	24.02
HERV-T3	28867	37280	Macaca_mulatta	-1	ncbi_Mmul_051212	Unplaced	gi|90667857|ref|NW_001114139.1|	gag-pol-LTR	ND	ND
HERV-T3	43566	44082	Macaca_mulatta	1	ncbi_Mmul_051212	Unplaced	gi|90679872|ref|NW_001116846.1|	LTR	0.0951	21.61
HERV-T3	87613	95999	Macaca_mulatta	1	ncbi_Mmul_051212	Unplaced	gi|90688840|ref|NW_001095414.1|	LTR-LEA-gag-pol-env-LTR	0.0819	18.6136
HERV-T3	3	8200	Nomascus_leucogenys	-1	ncbi_Nleu1.0	Unplaced	gi|328831585|ref|NW_003503273.1|	LEA-gag-env	ND	ND
HERV-T3	4915	5431	Nomascus_leucogenys	1	ncbi_Nleu1.0	Unplaced	gi|328832385|ref|NW_003502473.1|	LTR	0.0894	20.32
HERV-T3	10707	11218	Nomascus_leucogenys	1	ncbi_Nleu1.0	Unplaced	gi|328833437|ref|NW_003501421.1|	LTR	0.1049	23.84
HERV-T3	10889	13555	Nomascus_leucogenys	-1	ncbi_Nleu1.0	Unplaced	gi|328833039|ref|NW_003501819.1|	pol-env-LTR	ND	ND
HERV-T3	19980	20499	Nomascus_leucogenys	1	ncbi_Nleu1.0	Unplaced	gi|328832990|ref|NW_003501868.1|	LTR	0.1119	25.43
HERV-T3	40248	40768	Nomascus_leucogenys	-1	ncbi_Nleu1.0	Unplaced	gi|328832736|ref|NW_003502122.1|	LTR	0.0931	21.16
HERV-T3	52492	53190	Nomascus_leucogenys	-1	ncbi_Nleu1.0	Unplaced	gi|328832834|ref|NW_003502024.1|	LEA	ND	ND
HERV-T3	80657	90569	Nomascus_leucogenys	1	ncbi_Nleu1.0	Unplaced	gi|328833039|ref|NW_003501819.1|	LTR-LEA-gag-pol-env	ND	ND
HERV-T3	130959	131480	Nomascus_leucogenys	-1	ncbi_Nleu1.0	Unplaced	gi|328833235|ref|NW_003501623.1|	LTR	0.0911	20.7
HERV-T3	133674	134741	Nomascus_leucogenys	-1	ncbi_Nleu1.0	Unplaced	gi|328833185|ref|NW_003501673.1|	pol	ND	ND
HERV-T3	176989	177512	Nomascus_leucogenys	1	ncbi_Nleu1.0	Unplaced	gi|328833384|ref|NW_003501474.1|	LTR	0.0744	16.91
HERV-T3	265073	270495	Nomascus_leucogenys	1	ncbi_Nleu1.0	Unplaced	gi|328833269|ref|NW_003501589.1|	LTR-LEA-gag-pol-env-LTR	0.0762	17.3182
HERV-T3	311193	311712	Nomascus_leucogenys	-1	ncbi_Nleu1.0	Unplaced	gi|328833424|ref|NW_003501434.1|	LTR	0.0714	16.23
HERV-T3	444603	445125	Nomascus_leucogenys	-1	ncbi_Nleu1.0	Unplaced	gi|328833491|ref|NW_003501370.1|	LTR	0.109	24.77
HERV-T3	652890	653410	Nomascus_leucogenys	-1	ncbi_Nleu1.0	Unplaced	gi|328833263|ref|NW_003501595.1|	LTR	0.0709	16.11
HERV-T3	668417	668935	Nomascus_leucogenys	1	ncbi_Nleu1.0	Unplaced	gi|328833286|ref|NW_003501572.1|	LTR	0.0673	15.3
HERV-T3	675146	675669	Nomascus_leucogenys	1	ncbi_Nleu1.0	Unplaced	gi|328833276|ref|NW_003501582.1|	LTR	0.084	19.09
HERV-T3	907118	915512	Nomascus_leucogenys	-1	ncbi_Nleu1.0	Unplaced	gi|328833270|ref|NW_003501588.1|	LTR-LEA-gag-pol-LTR	0.1358	30.8636
HERV-T3	926383	926711	Nomascus_leucogenys	1	ncbi_Nleu1.0	Unplaced	gi|328833381|ref|NW_003501477.1|	LTR	0.0916	20.82
HERV-T3	1029860	1030379	Nomascus_leucogenys	1	ncbi_Nleu1.0	Unplaced	gi|328833244|ref|NW_003501614.1|	LTR	0.083	18.86
HERV-T3	1154322	1158507	Nomascus_leucogenys	-1	ncbi_Nleu1.0	Unplaced	gi|328833448|ref|NW_003501410.1|	LEA-pol	ND	ND
HERV-T3	1279579	1280083	Nomascus_leucogenys	1	ncbi_Nleu1.0	Unplaced	gi|328833263|ref|NW_003501595.1|	LTR	0.0636	14.45
HERV-T3	1713445	1713955	Nomascus_leucogenys	1	ncbi_Nleu1.0	Unplaced	gi|328833283|ref|NW_003501575.1|	LTR	0.0706	16.05
HERV-T3	1753192	1753703	Nomascus_leucogenys	-1	ncbi_Nleu1.0	Unplaced	gi|328833292|ref|NW_003501566.1|	LTR	0.0761	17.3
HERV-T3	1970661	1971179	Nomascus_leucogenys	-1	ncbi_Nleu1.0	Unplaced	gi|328833429|ref|NW_003501429.1|	LTR	0.0734	16.68
HERV-T3	2034051	2039682	Nomascus_leucogenys	1	ncbi_Nleu1.0	Unplaced	gi|328833312|ref|NW_003501546.1|	LEA-gag-pol	ND	ND
HERV-T3	2091282	2091587	Nomascus_leucogenys	1	ncbi_Nleu1.0	Unplaced	gi|328833355|ref|NW_003501503.1|	LTR	0.1382	31.41
HERV-T3	2198288	2198807	Nomascus_leucogenys	1	ncbi_Nleu1.0	Unplaced	gi|328833338|ref|NW_003501520.1|	LTR	0.0866	19.68
HERV-T3	2573128	2573421	Nomascus_leucogenys	1	ncbi_Nleu1.0	Unplaced	gi|328833319|ref|NW_003501539.1|	LTR	0.0747	16.98
HERV-T3	2574211	2574515	Nomascus_leucogenys	1	ncbi_Nleu1.0	Unplaced	gi|328833319|ref|NW_003501539.1|	LTR	0.0727	16.52
HERV-T3	3374407	3374711	Nomascus_leucogenys	-1	ncbi_Nleu1.0	Unplaced	gi|328833434|ref|NW_003501424.1|	LTR	0.1276	29
HERV-T3	4483006	4483515	Nomascus_leucogenys	-1	ncbi_Nleu1.0	Unplaced	gi|328833477|ref|NW_003501381.1|	LTR	0.0791	17.98
HERV-T3	4891380	4891894	Nomascus_leucogenys	1	ncbi_Nleu1.0	Unplaced	gi|328833452|ref|NW_003501406.1|	LTR	0.0678	15.41
HERV-T3	5241506	5242013	Nomascus_leucogenys	-1	ncbi_Nleu1.0	Unplaced	gi|328833383|ref|NW_003501475.1|	LTR	0.0591	13.43
HERV-T3	5305157	5305679	Nomascus_leucogenys	1	ncbi_Nleu1.0	Unplaced	gi|328833376|ref|NW_003501482.1|	LTR	0.0829	18.84
HERV-T3	5712183	5712703	Nomascus_leucogenys	1	ncbi_Nleu1.0	Unplaced	gi|328833404|ref|NW_003501454.1|	LTR	0.0614	13.95
HERV-T3	6165392	6165906	Nomascus_leucogenys	-1	ncbi_Nleu1.0	Unplaced	gi|328833410|ref|NW_003501448.1|	LTR	0.0645	14.66
HERV-T3	8466423	8466720	Nomascus_leucogenys	-1	ncbi_Nleu1.0	Unplaced	gi|328833424|ref|NW_003501434.1|	LTR	0.129	29.32
HERV-T3	8662345	8662591	Nomascus_leucogenys	-1	ncbi_Nleu1.0	Unplaced	gi|328833403|ref|NW_003501455.1|	LTR	0.0946	21.5
HERV-T3	8689758	8690278	Nomascus_leucogenys	-1	ncbi_Nleu1.0	Unplaced	gi|328833417|ref|NW_003501441.1|	LTR	0.0889	20.2
HERV-T3	9627172	9634284	Nomascus_leucogenys	-1	ncbi_Nleu1.0	Unplaced	gi|328833419|ref|NW_003501439.1|	LTR-LEA-pol-env-LTR	0.0443	10.0682
HERV-T3	10154998	10155512	Nomascus_leucogenys	-1	ncbi_Nleu1.0	Unplaced	gi|328833427|ref|NW_003501431.1|	LTR	0.0814	18.5
HERV-T3	10321018	10321538	Nomascus_leucogenys	-1	ncbi_Nleu1.0	Unplaced	gi|328833482|ref|NW_003501379.1|	LTR	0.0903	20.52
HERV-T3	12105717	12106240	Nomascus_leucogenys	1	ncbi_Nleu1.0	Unplaced	gi|328833434|ref|NW_003501424.1|	LTR	0.0827	18.8
HERV-T3	12121172	12121691	Nomascus_leucogenys	1	ncbi_Nleu1.0	Unplaced	gi|328833434|ref|NW_003501424.1|	LTR	0.1574	35.77
HERV-T3	12948935	12956661	Nomascus_leucogenys	1	ncbi_Nleu1.0	Unplaced	gi|328833439|ref|NW_003501419.1|	LEA-pol	ND	ND
HERV-T3	17712627	17713154	Nomascus_leucogenys	1	ncbi_Nleu1.0	Unplaced	gi|328833475|ref|NW_003501383.1|	LTR	0.0797	18.11
HERV-T3	18057171	18062002	Nomascus_leucogenys	1	ncbi_Nleu1.0	Unplaced	gi|328833487|ref|NW_003501374.1|	LTR-LEA-gag-pol	ND	ND
HERV-T3	19023947	19024303	Nomascus_leucogenys	1	ncbi_Nleu1.0	Unplaced	gi|328833452|ref|NW_003501406.1|	LTR	0.0728	16.55
HERV-T3	20039764	20040284	Nomascus_leucogenys	-1	ncbi_Nleu1.0	Unplaced	gi|328833466|ref|NW_003501392.1|	LTR	0.0888	20.18
HERV-T3	21572159	21572685	Nomascus_leucogenys	-1	ncbi_Nleu1.0	Unplaced	gi|328833455|ref|NW_003501403.1|	LTR	0.0683	15.52
HERV-T3	25049527	25057735	Nomascus_leucogenys	1	ncbi_Nleu1.0	Unplaced	gi|328833467|ref|NW_003501391.1|	LTR-LEA-gag-env-LTR	0.0999	22.7045
HERV-T3	26726846	26727142	Nomascus_leucogenys	1	ncbi_Nleu1.0	Unplaced	gi|328833485|ref|NW_003501376.1|	LTR	0.1323	30.07
HERV-T3	27004680	27005200	Nomascus_leucogenys	1	ncbi_Nleu1.0	Unplaced	gi|328833487|ref|NW_003501374.1|	LTR	0.0651	14.8
HERV-T3	29434671	29434907	Nomascus_leucogenys	1	ncbi_Nleu1.0	Unplaced	gi|328833486|ref|NW_003501375.1|	LTR	0.0783	17.8
HERV-T3	31647758	31648274	Nomascus_leucogenys	-1	ncbi_Nleu1.0	Unplaced	gi|328833468|ref|NW_003501390.1|	LTR	0.0957	21.75
HERV-T3	33604707	33605233	Nomascus_leucogenys	-1	ncbi_Nleu1.0	Unplaced	gi|328833484|ref|NW_003501377.1|	LTR	0.0799	18.16
HERV-T3	889	1406	Pan_paniscus	-1	ncbi_panpan1.1	Unplaced	gi|383077642|gb|AJFE01001391.1|	LTR	0.0832	18.91
HERV-T3	5540	6061	Pan_paniscus	1	ncbi_panpan1.1	Unplaced	gi|383062935|gb|AJFE01010816.1|	LTR	0.0807	18.34
HERV-T3	10793	11304	Pan_paniscus	1	ncbi_panpan1.1	Unplaced	gi|385248376|gb|JH649538.1|	LTR	0.0955	21.7
HERV-T3	15566	25591	Pan_paniscus	1	ncbi_panpan1.1	Unplaced	gi|385247720|gb|JH650194.1|	LTR-LEA-gag-pol-env-LTR	0.0459	10.4318
HERV-T3	16998	17508	Pan_paniscus	1	ncbi_panpan1.1	Unplaced	gi|385247736|gb|JH650178.1|	LTR	0.1296	29.45
HERV-T3	20447	20979	Pan_paniscus	1	ncbi_panpan1.1	Unplaced	gi|385248125|gb|JH649789.1|	LTR	0.1487	33.8
HERV-T3	24616	25139	Pan_paniscus	-1	ncbi_panpan1.1	Unplaced	gi|385247386|gb|JH650528.1|	LTR	0.0687	15.61
HERV-T3	25241	25930	Pan_paniscus	-1	ncbi_panpan1.1	Unplaced	gi|385248014|gb|JH649900.1|	gag	ND	ND
HERV-T3	60375	60908	Pan_paniscus	1	ncbi_panpan1.1	Unplaced	gi|385247688|gb|JH650226.1|	LTR	0.0866	19.68
HERV-T3	65049	65571	Pan_paniscus	1	ncbi_panpan1.1	Unplaced	gi|385247334|gb|JH650580.1|	LTR	0.0824	18.73
HERV-T3	136694	138215	Pan_paniscus	-1	ncbi_panpan1.1	Unplaced	gi|385247551|gb|JH650363.1|	LEA	ND	ND
HERV-T3	151778	154033	Pan_paniscus	1	ncbi_panpan1.1	Unplaced	gi|385247417|gb|JH650497.1|	pol	ND	ND
HERV-T3	192390	192946	Pan_paniscus	-1	ncbi_panpan1.1	Unplaced	gi|385247512|gb|JH650402.1|	LTR	0.1588	36.09
HERV-T3	235975	236488	Pan_paniscus	-1	ncbi_panpan1.1	Unplaced	gi|385247417|gb|JH650497.1|	LTR	0.1017	23.11
HERV-T3	307529	316366	Pan_paniscus	-1	ncbi_panpan1.1	Unplaced	gi|385247500|gb|JH650414.1|	LTR-LEA-gag-pol-env	ND	ND
HERV-T3	314673	314918	Pan_paniscus	1	ncbi_panpan1.1	Unplaced	gi|385247405|gb|JH650509.1|	LTR	0.0839	19.07
HERV-T3	387076	387594	Pan_paniscus	1	ncbi_panpan1.1	Unplaced	gi|385248007|gb|JH649907.1|	LTR	0.0751	17.07
HERV-T3	397286	397791	Pan_paniscus	-1	ncbi_panpan1.1	Unplaced	gi|385247293|gb|JH650621.1|	LTR	0.0854	19.41
HERV-T3	813314	827175	Pan_paniscus	1	ncbi_panpan1.1	Unplaced	gi|385247469|gb|JH650445.1|	LTR-LEA-gag-pol-env-LTR	0.109	24.7727
HERV-T3	905953	914861	Pan_paniscus	1	ncbi_panpan1.1	Unplaced	gi|385247417|gb|JH650497.1|	LEA-gag-pol-env-LTR	ND	ND
HERV-T3	936752	937270	Pan_paniscus	1	ncbi_panpan1.1	Unplaced	gi|385247410|gb|JH650504.1|	LTR	0.0831	18.89
HERV-T3	980985	981507	Pan_paniscus	1	ncbi_panpan1.1	Unplaced	gi|385247345|gb|JH650569.1|	LTR	0.1129	25.66
HERV-T3	1044160	1044676	Pan_paniscus	-1	ncbi_panpan1.1	Unplaced	gi|385247457|gb|JH650457.1|	LTR	0.0738	16.77
HERV-T3	1314122	1314644	Pan_paniscus	-1	ncbi_panpan1.1	Unplaced	gi|385247892|gb|JH650022.1|	LTR	0.0957	21.75
HERV-T3	1467660	1471207	Pan_paniscus	-1	ncbi_panpan1.1	Unplaced	gi|385247321|gb|JH650593.1|	gag-pol	ND	ND
HERV-T3	1580262	1582505	Pan_paniscus	-1	ncbi_panpan1.1	Unplaced	gi|385247464|gb|JH650450.1|	LTR-LEA	ND	ND
HERV-T3	1746195	1753599	Pan_paniscus	1	ncbi_panpan1.1	Unplaced	gi|385247464|gb|JH650450.1|	LEA-gag-pol-env	ND	ND
HERV-T3	1829611	1830129	Pan_paniscus	1	ncbi_panpan1.1	Unplaced	gi|385247709|gb|JH650205.1|	LTR	0.0674	15.32
HERV-T3	2032358	2032884	Pan_paniscus	1	ncbi_panpan1.1	Unplaced	gi|385247449|gb|JH650465.1|	LTR	0.0856	19.45
HERV-T3	2133829	2134346	Pan_paniscus	-1	ncbi_panpan1.1	Unplaced	gi|385247614|gb|JH650300.1|	LTR	0.0733	16.66
HERV-T3	2144384	2144899	Pan_paniscus	-1	ncbi_panpan1.1	Unplaced	gi|385247835|gb|JH650079.1|	LTR	0.0838	19.05
HERV-T3	2565979	2566499	Pan_paniscus	-1	ncbi_panpan1.1	Unplaced	gi|385247315|gb|JH650599.1|	LTR	0.0556	12.64
HERV-T3	3222170	3222689	Pan_paniscus	-1	ncbi_panpan1.1	Unplaced	gi|385247554|gb|JH650360.1|	LTR	0.0771	17.52
HERV-T3	3325342	3325867	Pan_paniscus	-1	ncbi_panpan1.1	Unplaced	gi|385247442|gb|JH650472.1|	LTR	0.0845	19.2
HERV-T3	3328050	3328572	Pan_paniscus	-1	ncbi_panpan1.1	Unplaced	gi|385247464|gb|JH650450.1|	LTR	0.0792	18
HERV-T3	3334118	3334677	Pan_paniscus	1	ncbi_panpan1.1	Unplaced	gi|385247432|gb|JH650482.1|	LTR	0.1785	40.57
HERV-T3	3337363	3337749	Pan_paniscus	1	ncbi_panpan1.1	Unplaced	gi|385247315|gb|JH650599.1|	LTR	0.0615	13.98
HERV-T3	3342821	3348227	Pan_paniscus	1	ncbi_panpan1.1	Unplaced	gi|385247351|gb|JH650563.1|	LEA-pol	ND	ND
HERV-T3	3354741	3355264	Pan_paniscus	-1	ncbi_panpan1.1	Unplaced	gi|385247631|gb|JH650283.1|	LTR	0.0841	19.11
HERV-T3	3688015	3688532	Pan_paniscus	-1	ncbi_panpan1.1	Unplaced	gi|385247369|gb|JH650545.1|	LTR	0.0816	18.55
HERV-T3	3994889	3995404	Pan_paniscus	1	ncbi_panpan1.1	Unplaced	gi|385247377|gb|JH650537.1|	LTR	0.0698	15.86
HERV-T3	4363065	4363585	Pan_paniscus	1	ncbi_panpan1.1	Unplaced	gi|385247358|gb|JH650556.1|	LTR	0.067	15.23
HERV-T3	4452946	4453453	Pan_paniscus	1	ncbi_panpan1.1	Unplaced	gi|385247396|gb|JH650518.1|	LTR	0.0887	20.16
HERV-T3	4467851	4468366	Pan_paniscus	1	ncbi_panpan1.1	Unplaced	gi|385247396|gb|JH650518.1|	LTR	0.1483	33.7
HERV-T3	4726231	4729733	Pan_paniscus	-1	ncbi_panpan1.1	Unplaced	gi|385247422|gb|JH650492.1|	LTR-LEA-env	ND	ND
HERV-T3	5400065	5400369	Pan_paniscus	1	ncbi_panpan1.1	Unplaced	gi|385247402|gb|JH650512.1|	LTR	0.136	30.91
HERV-T3	5679966	5680489	Pan_paniscus	-1	ncbi_panpan1.1	Unplaced	gi|385247399|gb|JH650515.1|	LTR	0.1127	25.61
HERV-T3	6015515	6015993	Pan_paniscus	-1	ncbi_panpan1.1	Unplaced	gi|385247543|gb|JH650371.1|	LTR	0.069	15.68
HERV-T3	6517781	6518088	Pan_paniscus	-1	ncbi_panpan1.1	Unplaced	gi|385247374|gb|JH650540.1|	LTR	0.1288	29.27
HERV-T3	6588982	6589510	Pan_paniscus	-1	ncbi_panpan1.1	Unplaced	gi|385247394|gb|JH650520.1|	LTR	0.0617	14.02
HERV-T3	7217615	7224571	Pan_paniscus	1	ncbi_panpan1.1	Unplaced	gi|385247393|gb|JH650521.1|	LEA-gag-pol	ND	ND
HERV-T3	7458322	7467612	Pan_paniscus	-1	ncbi_panpan1.1	Unplaced	gi|385247538|gb|JH650376.1|	LTR-LEA-gag-pol-env-LTR	0.1013	23.0227
HERV-T3	7493517	7494033	Pan_paniscus	1	ncbi_panpan1.1	Unplaced	gi|385247429|gb|JH650485.1|	LTR	0.0559	12.7
HERV-T3	7807900	7808412	Pan_paniscus	1	ncbi_panpan1.1	Unplaced	gi|385247397|gb|JH650517.1|	LTR	0.0741	16.84
HERV-T3	9650151	9650456	Pan_paniscus	1	ncbi_panpan1.1	Unplaced	gi|385247308|gb|JH650606.1|	LTR	0.1274	28.95
HERV-T3	9809707	9810266	Pan_paniscus	1	ncbi_panpan1.1	Unplaced	gi|385247387|gb|JH650527.1|	LTR	0.1707	38.8
HERV-T3	13781611	13782136	Pan_paniscus	-1	ncbi_panpan1.1	Unplaced	gi|385247291|gb|JH650623.1|	LTR	0.082	18.64
HERV-T3	15776421	15776946	Pan_paniscus	1	ncbi_panpan1.1	Unplaced	gi|385247353|gb|JH650561.1|	LTR	0.0838	19.05
HERV-T3	17613818	17614337	Pan_paniscus	1	ncbi_panpan1.1	Unplaced	gi|385247308|gb|JH650606.1|	LTR	0.0773	17.57
HERV-T3	17641212	17641731	Pan_paniscus	1	ncbi_panpan1.1	Unplaced	gi|385247359|gb|JH650555.1|	LTR	0.0864	19.64
HERV-T3	30832745	30833265	Pan_paniscus	1	ncbi_panpan1.1	Unplaced	gi|385247349|gb|JH650565.1|	LTR	0.0908	20.64
HERV-T3	33601305	33601841	Pan_paniscus	-1	ncbi_panpan1.1	Unplaced	gi|385247281|gb|JH650633.1|	LTR	0.0979	22.25
HERV-T3	33668530	33669061	Pan_paniscus	1	ncbi_panpan1.1	Unplaced	gi|385247281|gb|JH650633.1|	LTR	0.0798	18.14
HERV-T3	33893915	33894439	Pan_paniscus	-1	ncbi_panpan1.1	Unplaced	gi|385247281|gb|JH650633.1|	LTR	0.0726	16.5
HERV-T3	33928858	33929407	Pan_paniscus	-1	ncbi_panpan1.1	Unplaced	gi|385247281|gb|JH650633.1|	LTR	0.1472	33.45
HERV-T3	33956467	33956994	Pan_paniscus	1	ncbi_panpan1.1	Unplaced	gi|385247281|gb|JH650633.1|	LTR	0.0949	21.57
HERV-T3	34457665	34458190	Pan_paniscus	1	ncbi_panpan1.1	Unplaced	gi|385247281|gb|JH650633.1|	LTR	0.1065	24.2
HERV-T3	101778665	101783945	Pan_paniscus	-1	ncbi_panpan1.1	Unplaced	gi|385247281|gb|JH650633.1|	LEA-gag-pol	ND	ND
HERV-T3	25292848	25293363	Pan_troglodytes	-1	ncbi_Pan_troglodytes-2.1.4	chr1	gi|291061376|ref|NC_006468.3|	LTR	0.0814	18.5
HERV-T3	28393347	28393870	Pan_troglodytes	1	ncbi_Pan_troglodytes-2.1.4	chr1	gi|291061376|ref|NC_006468.3|	LTR	0.111	25.23
HERV-T3	33113472	33115544	Pan_troglodytes	-1	ncbi_Pan_troglodytes-2.1.4	chr1	gi|291061376|ref|NC_006468.3|	LEA	ND	ND
HERV-T3	38475985	38481791	Pan_troglodytes	1	ncbi_Pan_troglodytes-2.1.4	chr10	gi|291061366|ref|NC_006477.3|	LTR-LEA-gag-pol	ND	ND
HERV-T3	46330928	46331460	Pan_troglodytes	1	ncbi_Pan_troglodytes-2.1.4	chr10	gi|291061366|ref|NC_006477.3|	LTR	0.1487	33.8
HERV-T3	51370373	51370890	Pan_troglodytes	-1	ncbi_Pan_troglodytes-2.1.4	chr10	gi|291061366|ref|NC_006477.3|	LTR	0.0837	19.02
HERV-T3	78398435	78398914	Pan_troglodytes	-1	ncbi_Pan_troglodytes-2.1.4	chr10	gi|291061366|ref|NC_006477.3|	LTR	0.073	16.59
HERV-T3	93004553	93005005	Pan_troglodytes	1	ncbi_Pan_troglodytes-2.1.4	chr10	gi|291061366|ref|NC_006477.3|	LTR	0.0742	16.86
HERV-T3	49927874	49941735	Pan_troglodytes	-1	ncbi_Pan_troglodytes-2.1.4	chr11	gi|291061365|ref|NC_006478.3|	LTR-LEA-gag-pol-env-LTR	0.1118	25.4091
HERV-T3	62393632	62394152	Pan_troglodytes	-1	ncbi_Pan_troglodytes-2.1.4	chr13	gi|291061363|ref|NC_006480.3|	LTR	0.0959	21.8
HERV-T3	10408222	10408742	Pan_troglodytes	-1	ncbi_Pan_troglodytes-2.1.4	chr16	gi|291061360|ref|NC_006483.3|	LTR	0.069	15.68
HERV-T3	33629876	33630393	Pan_troglodytes	-1	ncbi_Pan_troglodytes-2.1.4	chr16	gi|291061360|ref|NC_006483.3|	LTR	0.1025	23.3
HERV-T3	44305015	44307948	Pan_troglodytes	1	ncbi_Pan_troglodytes-2.1.4	chr16	gi|291061360|ref|NC_006483.3|	pol-env	ND	ND
HERV-T3	44389200	44389713	Pan_troglodytes	-1	ncbi_Pan_troglodytes-2.1.4	chr16	gi|291061360|ref|NC_006483.3|	LTR	0.1056	24
HERV-T3	45064894	45072792	Pan_troglodytes	1	ncbi_Pan_troglodytes-2.1.4	chr16	gi|291061360|ref|NC_006483.3|	LEA-gag-pol-env	ND	ND
HERV-T3	89342899	89343421	Pan_troglodytes	-1	ncbi_Pan_troglodytes-2.1.4	chr16	gi|291061360|ref|NC_006483.3|	LTR	0.0938	21.32
HERV-T3	5222619	5223141	Pan_troglodytes	1	ncbi_Pan_troglodytes-2.1.4	chr17	gi|291061359|ref|NC_006484.3|	LTR	0.0823	18.7
HERV-T3	16668485	16668990	Pan_troglodytes	-1	ncbi_Pan_troglodytes-2.1.4	chr17	gi|291061359|ref|NC_006484.3|	LTR	0.0854	19.41
HERV-T3	66733643	66734078	Pan_troglodytes	-1	ncbi_Pan_troglodytes-2.1.4	chr17	gi|291061359|ref|NC_006484.3|	LTR	0.0802	18.23
HERV-T3	81696101	81696413	Pan_troglodytes	1	ncbi_Pan_troglodytes-2.1.4	chr17	gi|291061359|ref|NC_006484.3|	LTR	0.0768	17.45
HERV-T3	46331695	46337100	Pan_troglodytes	1	ncbi_Pan_troglodytes-2.1.4	chr18	gi|291061358|ref|NC_006485.3|	LEA-pol	ND	ND
HERV-T3	6699012	6702521	Pan_troglodytes	-1	ncbi_Pan_troglodytes-2.1.4	chr19	gi|291061357|ref|NC_006486.3|	LTR-LEA-env	ND	ND
HERV-T3	23289799	23290319	Pan_troglodytes	-1	ncbi_Pan_troglodytes-2.1.4	chr19	gi|291061357|ref|NC_006486.3|	LTR	0.0633	14.39
HERV-T3	38152669	38153191	Pan_troglodytes	1	ncbi_Pan_troglodytes-2.1.4	chr19	gi|291061357|ref|NC_006486.3|	LTR	0.081	18.41
HERV-T3	39746634	39753659	Pan_troglodytes	-1	ncbi_Pan_troglodytes-2.1.4	chr19	gi|291061357|ref|NC_006486.3|	LEA-gag-env	ND	ND
HERV-T3	39921655	39923689	Pan_troglodytes	1	ncbi_Pan_troglodytes-2.1.4	chr19	gi|291061357|ref|NC_006486.3|	LTR-LEA	ND	ND
HERV-T3	53813685	53814240	Pan_troglodytes	1	ncbi_Pan_troglodytes-2.1.4	chr19	gi|291061357|ref|NC_006486.3|	LTR	0.1489	33.84
HERV-T3	57452216	57452726	Pan_troglodytes	-1	ncbi_Pan_troglodytes-2.1.4	chr19	gi|291061357|ref|NC_006486.3|	LTR	0.1315	29.89
HERV-T3	62574318	62574834	Pan_troglodytes	1	ncbi_Pan_troglodytes-2.1.4	chr19	gi|291061357|ref|NC_006486.3|	LTR	0.0776	17.64
HERV-T3	5837769	5838292	Pan_troglodytes	-1	ncbi_Pan_troglodytes-2.1.4	chr20	gi|291061356|ref|NC_006487.3|	LTR	0.1108	25.18
HERV-T3	13957298	13957847	Pan_troglodytes	1	ncbi_Pan_troglodytes-2.1.4	chr21	gi|114795212|ref|NC_006488.2|	LTR	0.1496	34
HERV-T3	42657112	42657630	Pan_troglodytes	1	ncbi_Pan_troglodytes-2.1.4	chr21	gi|114795212|ref|NC_006488.2|	LTR	0.0814	18.5
HERV-T3	37787529	37788041	Pan_troglodytes	1	ncbi_Pan_troglodytes-2.1.4	chr22	gi|291061355|ref|NC_006489.3|	LTR	0.0721	16.39
HERV-T3	228822065	228822584	Pan_troglodytes	1	ncbi_Pan_troglodytes-2.1.4	chr2B	gi|291061374|ref|NC_006470.3|	LTR	0.052	11.82
HERV-T3	237132676	237133195	Pan_troglodytes	-1	ncbi_Pan_troglodytes-2.1.4	chr2B	gi|291061374|ref|NC_006470.3|	LTR	0.0578	13.14
HERV-T3	48191902	48192461	Pan_troglodytes	-1	ncbi_Pan_troglodytes-2.1.4	chr3	gi|291061373|ref|NC_006490.3|	LTR	0.1805	41.02
HERV-T3	77069473	77069995	Pan_troglodytes	1	ncbi_Pan_troglodytes-2.1.4	chr3	gi|291061373|ref|NC_006490.3|	LTR	0.0825	18.75
HERV-T3	104805251	104812200	Pan_troglodytes	1	ncbi_Pan_troglodytes-2.1.4	chr3	gi|291061373|ref|NC_006490.3|	LEA-gag-pol	ND	ND
HERV-T3	183641365	183641890	Pan_troglodytes	-1	ncbi_Pan_troglodytes-2.1.4	chr3	gi|291061373|ref|NC_006490.3|	LTR	0.0782	17.77
HERV-T3	25468731	25469256	Pan_troglodytes	1	ncbi_Pan_troglodytes-2.1.4	chr4	gi|291061372|ref|NC_006471.3|	LTR	0.0857	19.48
HERV-T3	133332722	133333237	Pan_troglodytes	1	ncbi_Pan_troglodytes-2.1.4	chr4	gi|291061372|ref|NC_006471.3|	LTR	0.0698	15.86
HERV-T3	35386376	35386937	Pan_troglodytes	1	ncbi_Pan_troglodytes-2.1.4	chr5	gi|291061371|ref|NC_006472.3|	LTR	0.1658	37.68
HERV-T3	29036532	29040080	Pan_troglodytes	-1	ncbi_Pan_troglodytes-2.1.4	chr6	gi|291061370|ref|NC_006473.3|	gag-pol	ND	ND
HERV-T3	139006935	139007455	Pan_troglodytes	1	ncbi_Pan_troglodytes-2.1.4	chr6	gi|291061370|ref|NC_006473.3|	LTR	0.0904	20.55
HERV-T3	139008924	139009444	Pan_troglodytes	1	ncbi_Pan_troglodytes-2.1.4	chr6	gi|291061370|ref|NC_006473.3|	LTR	0.0946	21.5
HERV-T3	28214763	28224817	Pan_troglodytes	-1	ncbi_Pan_troglodytes-2.1.4	chr7	gi|319999821|ref|NC_006474.3|	LTR-LEA-gag-pol-env-LTR	0.0535	12.1591
HERV-T3	35678845	35679364	Pan_troglodytes	-1	ncbi_Pan_troglodytes-2.1.4	chr7	gi|319999821|ref|NC_006474.3|	LTR	0.0905	20.57
HERV-T3	77285396	77285907	Pan_troglodytes	1	ncbi_Pan_troglodytes-2.1.4	chr7	gi|319999821|ref|NC_006474.3|	LTR	0.0975	22.16
HERV-T3	102939676	102940187	Pan_troglodytes	1	ncbi_Pan_troglodytes-2.1.4	chr7	gi|319999821|ref|NC_006474.3|	LTR	0.0839	19.07
HERV-T3	136029943	136039235	Pan_troglodytes	1	ncbi_Pan_troglodytes-2.1.4	chr7	gi|319999821|ref|NC_006474.3|	LTR-LEA-gag-pol-env-LTR	0.0991	22.5227
HERV-T3	149951092	149951611	Pan_troglodytes	-1	ncbi_Pan_troglodytes-2.1.4	chr7	gi|319999821|ref|NC_006474.3|	LTR	0.0844	19.18
HERV-T3	159592787	159593328	Pan_troglodytes	-1	ncbi_Pan_troglodytes-2.1.4	chr7	gi|319999821|ref|NC_006474.3|	LTR	0.0888	20.18
HERV-T3	159616888	159617415	Pan_troglodytes	-1	ncbi_Pan_troglodytes-2.1.4	chr7	gi|319999821|ref|NC_006474.3|	LTR	0.1106	25.14
HERV-T3	159786332	159786875	Pan_troglodytes	-1	ncbi_Pan_troglodytes-2.1.4	chr7	gi|319999821|ref|NC_006474.3|	LTR	0.0888	20.18
HERV-T3	159811293	159811820	Pan_troglodytes	-1	ncbi_Pan_troglodytes-2.1.4	chr7	gi|319999821|ref|NC_006474.3|	LTR	0.1087	24.7
HERV-T3	26479944	26480463	Pan_troglodytes	-1	ncbi_Pan_troglodytes-2.1.4	chr8	gi|291061368|ref|NC_006475.3|	LTR	0.0714	16.23
HERV-T3	34608425	34608730	Pan_troglodytes	-1	ncbi_Pan_troglodytes-2.1.4	chr8	gi|291061368|ref|NC_006475.3|	LTR	0.1251	28.43
HERV-T3	40049375	40064137	Pan_troglodytes	-1	ncbi_Pan_troglodytes-2.1.4	chr8	gi|291061368|ref|NC_006475.3|	LTR-LEA-gag-pol-env-LTR	0.081	18.4091
HERV-T3	96018054	96018561	Pan_troglodytes	1	ncbi_Pan_troglodytes-2.1.4	chr8	gi|291061368|ref|NC_006475.3|	LTR	0.0889	20.2
HERV-T3	96032800	96033315	Pan_troglodytes	1	ncbi_Pan_troglodytes-2.1.4	chr8	gi|291061368|ref|NC_006475.3|	LTR	0.1458	33.14
HERV-T3	111304106	111304413	Pan_troglodytes	1	ncbi_Pan_troglodytes-2.1.4	chr8	gi|291061368|ref|NC_006475.3|	LTR	0.1267	28.8
HERV-T3	126605324	126605849	Pan_troglodytes	-1	ncbi_Pan_troglodytes-2.1.4	chr9	gi|291061367|ref|NC_006476.3|	LTR	0.0684	15.55
HERV-T3	136583041	136583567	Pan_troglodytes	1	ncbi_Pan_troglodytes-2.1.4	chr9	gi|291061367|ref|NC_006476.3|	LTR	0.101	22.95
HERV-T3	34402732	34403257	Pan_troglodytes	-1	ncbi_Pan_troglodytes-2.1.4	chrX	gi|291061354|ref|NC_006491.3|	LTR	0.0768	17.45
HERV-T3	53566564	53567086	Pan_troglodytes	-1	ncbi_Pan_troglodytes-2.1.4	chrX	gi|291061354|ref|NC_006491.3|	LTR	0.0846	19.23
HERV-T3	141871501	141872019	Pan_troglodytes	-1	ncbi_Pan_troglodytes-2.1.4	chrX	gi|291061354|ref|NC_006491.3|	LTR	0.0751	17.07
HERV-T3	19845987	19852565	Pan_troglodytes	-1	ncbi_Pan_troglodytes-2.1.4	chrY	gi|327554947|ref|NC_006492.3|	LEA-gag-pol	ND	ND
HERV-T3	24095143	24100885	Pan_troglodytes	1	ncbi_Pan_troglodytes-2.1.4	chrY	gi|327554947|ref|NC_006492.3|	LEA-pol-env	ND	ND
HERV-T3	24268304	24274046	Pan_troglodytes	-1	ncbi_Pan_troglodytes-2.1.4	chrY	gi|327554947|ref|NC_006492.3|	LEA-pol-env	ND	ND
HERV-T3	25623696	25624514	Pan_troglodytes	-1	ncbi_Pan_troglodytes-2.1.4	chrY	gi|327554947|ref|NC_006492.3|	env	ND	ND
HERV-T3	994	1521	Pan_troglodytes	1	ncbi_Pan_troglodytes-2.1.4	Unplaced	gi|291015806|ref|NW_003480975.1|	LTR	0.1087	24.7
HERV-T3	1287	1627	Pan_troglodytes	1	ncbi_Pan_troglodytes-2.1.4	Unplaced	gi|291027495|ref|NW_003469286.1|	LTR	0.108	24.55
HERV-T3	1900	2443	Pan_troglodytes	1	ncbi_Pan_troglodytes-2.1.4	Unplaced	gi|291015097|ref|NW_003481684.1|	LTR	0.0888	20.18
HERV-T3	2761	3289	Pan_troglodytes	1	ncbi_Pan_troglodytes-2.1.4	Unplaced	gi|291028060|ref|NW_003468721.1|	LTR	0.0985	22.39
HERV-T3	4196	4723	Pan_troglodytes	-1	ncbi_Pan_troglodytes-2.1.4	Unplaced	gi|291028122|ref|NW_003468659.1|	LTR	0.1125	25.57
HERV-T3	5659	6200	Pan_troglodytes	1	ncbi_Pan_troglodytes-2.1.4	Unplaced	gi|291013521|ref|NW_003483260.1|	LTR	0.0888	20.18
HERV-T3	8028	8556	Pan_troglodytes	-1	ncbi_Pan_troglodytes-2.1.4	Unplaced	gi|291015573|ref|NW_003481208.1|	LTR	0.1102	25.05
HERV-T3	8087	8617	Pan_troglodytes	1	ncbi_Pan_troglodytes-2.1.4	Unplaced	gi|291027442|ref|NW_003469339.1|	LTR	0.1026	23.32
HERV-T3	10121	10639	Pan_troglodytes	1	ncbi_Pan_troglodytes-2.1.4	Unplaced	gi|291022702|ref|NW_003474079.1|	LTR	0.0792	18
HERV-T3	12029	12571	Pan_troglodytes	1	ncbi_Pan_troglodytes-2.1.4	Unplaced	gi|291015806|ref|NW_003480975.1|	LTR	0.087	19.77
HERV-T3	15366	15894	Pan_troglodytes	1	ncbi_Pan_troglodytes-2.1.4	Unplaced	gi|291017671|ref|NW_003479110.1|	LTR	0.1004	22.82
HERV-T3	18308	18842	Pan_troglodytes	1	ncbi_Pan_troglodytes-2.1.4	Unplaced	gi|291027492|ref|NW_003469289.1|	LTR	0.076	17.27
HERV-T3	67453	67840	Pan_troglodytes	1	ncbi_Pan_troglodytes-2.1.4	Unplaced	gi|291020392|ref|NW_003476389.1|	LTR	0.0793	18.02
HERV-T3	85944	86463	Pan_troglodytes	-1	ncbi_Pan_troglodytes-2.1.4	Unplaced	gi|291018852|ref|NW_003477929.1|	LTR	0.1093	24.84
HERV-T3	86393	86917	Pan_troglodytes	-1	ncbi_Pan_troglodytes-2.1.4	Unplaced	gi|291027492|ref|NW_003469289.1|	LTR	0.0726	16.5
HERV-T3	178178	178706	Pan_troglodytes	1	ncbi_Pan_troglodytes-2.1.4	Unplaced	gi|291018822|ref|NW_003477959.1|	LTR	0.0985	22.39
HERV-T3	283110	288388	Pan_troglodytes	1	ncbi_Pan_troglodytes-2.1.4	Unplaced	gi|291018850|ref|NW_003477931.1|	LEA-gag-pol	ND	ND
HERV-T3	358265	358793	Pan_troglodytes	1	ncbi_Pan_troglodytes-2.1.4	Unplaced	gi|291018845|ref|NW_003477936.1|	LTR	0.1042	23.68
HERV-T3	1	195	Papio_hamadryas	-1	baylor_1.0	Unplaced	Contig31822	LTR	0.0665	15.11
HERV-T3	1	1961	Papio_hamadryas	-1	baylor_1.0	Unplaced	Contig767566	LTR-LEA	ND	ND
HERV-T3	1	1311	Papio_hamadryas	1	baylor_1.0	Unplaced	Contig753711	pol	ND	ND
HERV-T3	2	2178	Papio_hamadryas	-1	baylor_1.0	Unplaced	Contig700311	LEA-gag	ND	ND
HERV-T3	6	6941	Papio_hamadryas	1	baylor_1.0	Unplaced	Contig444369_Contig638561	gag-pol-LTR	ND	ND
HERV-T3	141	1751	Papio_hamadryas	1	baylor_1.0	Unplaced	Contig700310	env	ND	ND
HERV-T3	274	6509	Papio_hamadryas	1	baylor_1.0	Unplaced	Contig413144_Contig293251	LEA-pol	ND	ND
HERV-T3	339	1252	Papio_hamadryas	-1	baylor_1.0	Unplaced	Contig465455_Contig13793	LEA	ND	ND
HERV-T3	365	740	Papio_hamadryas	-1	baylor_1.0	Unplaced	Contig781554	LTR	0.0943	21.43
HERV-T3	423	2042	Papio_hamadryas	-1	baylor_1.0	Unplaced	Contig400227	pol	ND	ND
HERV-T3	634	829	Papio_hamadryas	1	baylor_1.0	Unplaced	Contig740201	LTR	0.0724	16.45
HERV-T3	1104	1726	Papio_hamadryas	1	baylor_1.0	Unplaced	Contig2464	LEA	ND	ND
HERV-T3	3119	10355	Papio_hamadryas	-1	baylor_1.0	Unplaced	Contig740316_Contig564530	LEA-env	ND	ND
HERV-T3	3496	9827	Papio_hamadryas	1	baylor_1.0	Unplaced	Contig650329_Contig811664	LEA-gag-env	ND	ND
HERV-T3	4350	13112	Papio_hamadryas	-1	baylor_1.0	Unplaced	Contig393517_Contig812425	LTR-LEA-gag-pol-env-LTR	ND	ND
HERV-T3	5191	14307	Papio_hamadryas	1	baylor_1.0	Unplaced	Contig626967_Contig368919	LTR-LEA-gag-pol-env	ND	ND
HERV-T3	8455	14968	Papio_hamadryas	-1	baylor_1.0	Unplaced	Contig700323_Contig293254	LTR-LEA-pol-LTR	0.0965	21.9318
HERV-T3	9040	9545	Papio_hamadryas	-1	baylor_1.0	Unplaced	Contig6854_Contig348017	LTR	0.0753	17.11
HERV-T3	9922	10448	Papio_hamadryas	1	baylor_1.0	Unplaced	Contig471564_Contig397910_Contig454757	LTR	0.1016	23.09
HERV-T3	12068	12599	Papio_hamadryas	1	baylor_1.0	Unplaced	Contig515321_Contig618491	LTR	0.0869	19.75
HERV-T3	13538	25077	Papio_hamadryas	-1	baylor_1.0	Unplaced	Contig559435_Contig622941	LTR-LEA-gag-pol-env-LTR	0.0775	17.6136
HERV-T3	13641	13852	Papio_hamadryas	-1	baylor_1.0	Unplaced	Contig271384_Contig30252	LTR	0.0945	21.48
HERV-T3	14088	14599	Papio_hamadryas	-1	baylor_1.0	Unplaced	Contig413144_Contig293251	LTR	0.1211	27.52
HERV-T3	14490	19705	Papio_hamadryas	1	baylor_1.0	Unplaced	Contig408884_Contig272797	pol-env	ND	ND
HERV-T3	14710	19090	Papio_hamadryas	-1	baylor_1.0	Unplaced	Contig650329_Contig811664	LEA-pol	ND	ND
HERV-T3	16275	16815	Papio_hamadryas	-1	baylor_1.0	Unplaced	Contig657697_Contig576988_Contig647081_Contig500249	LTR	0.0759	17.25
HERV-T3	18251	18771	Papio_hamadryas	-1	baylor_1.0	Unplaced	Contig290622_Contig14141_Contig593296_Contig686881	LTR	0.0947	21.52
HERV-T3	18497	19015	Papio_hamadryas	1	baylor_1.0	Unplaced	Contig551657_Contig605900	LTR	0.0773	17.57
HERV-T3	27620	29443	Papio_hamadryas	1	baylor_1.0	Unplaced	Contig568079_Contig3523	LEA	ND	ND
HERV-T3	33008	38846	Papio_hamadryas	-1	baylor_1.0	Unplaced	Contig513268_Contig641286	LEA-gag-pol	ND	ND
HERV-T3	36469	45784	Papio_hamadryas	1	baylor_1.0	Unplaced	Contig754833_Contig700327	LTR-LEA-gag-pol-env-LTR	0.0907	20.6136
HERV-T3	38388	38904	Papio_hamadryas	-1	baylor_1.0	Unplaced	Contig674257_Contig389095	LTR	0.0988	22.45
HERV-T3	42406	46335	Papio_hamadryas	-1	baylor_1.0	Unplaced	Contig282_Contig811416	pol	ND	ND
HERV-T3	42407	42934	Papio_hamadryas	-1	baylor_1.0	Unplaced	Contig282_Contig811416	env	ND	ND
HERV-T3	43367	43657	Papio_hamadryas	-1	baylor_1.0	Unplaced	Contig516054_Contig484611	LTR	0.1268	28.82
HERV-T3	47362	52968	Papio_hamadryas	1	baylor_1.0	Unplaced	Contig599302_Contig750597	LEA-pol	ND	ND
HERV-T3	52704	53495	Papio_hamadryas	-1	baylor_1.0	Unplaced	Contig656070_Contig34346	pol	ND	ND
HERV-T3	64470	64957	Papio_hamadryas	-1	baylor_1.0	Unplaced	Contig659459_Contig422806	LTR	0.1071	24.34
HERV-T3	79730	80859	Papio_hamadryas	1	baylor_1.0	Unplaced	Contig301068_Contig365306	pol-env	ND	ND
HERV-T3	81541	85321	Papio_hamadryas	-1	baylor_1.0	Unplaced	Contig301068_Contig365306	LTR-LEA-gag	ND	ND
HERV-T3	85027	94749	Papio_hamadryas	-1	baylor_1.0	Unplaced	Contig305952_Contig700322	LEA-gag-pol-env-LTR	ND	ND
HERV-T3	91706	92216	Papio_hamadryas	1	baylor_1.0	Unplaced	Contig628086_Contig600249	LTR	0.0949	21.57
HERV-T3	93542	94056	Papio_hamadryas	-1	baylor_1.0	Unplaced	Contig599836_Contig605956	LTR	0.101	22.95
HERV-T3	95120	95305	Papio_hamadryas	-1	baylor_1.0	Unplaced	Contig465046_Contig613807	LTR	0.0791	17.98
HERV-T3	97950	98352	Papio_hamadryas	1	baylor_1.0	Unplaced	Contig714547_Contig365948	LTR	0.0732	16.64
HERV-T3	115683	116199	Papio_hamadryas	-1	baylor_1.0	Unplaced	Contig186454_Contig382731	LTR	0.0917	20.84
HERV-T3	128008	128533	Papio_hamadryas	-1	baylor_1.0	Unplaced	Contig244277_Contig548854	LTR	0.0674	15.32
HERV-T3	134234	134788	Papio_hamadryas	1	baylor_1.0	Unplaced	Contig736282_Contig645246	LTR	0.1434	32.59
HERV-T3	143347	147323	Papio_hamadryas	1	baylor_1.0	Unplaced	Contig695576_Contig700319	LEA-gag-pol	ND	ND
HERV-T3	148272	148794	Papio_hamadryas	1	baylor_1.0	Unplaced	Contig510040_Contig427139	LTR	0.0747	16.98
HERV-T3	148450	148966	Papio_hamadryas	-1	baylor_1.0	Unplaced	Contig647668_Contig343008	LTR	0.1127	25.61
HERV-T3	173958	174458	Papio_hamadryas	-1	baylor_1.0	Unplaced	Contig696234_Contig751145	LTR	0.0773	17.57
HERV-T3	202578	202886	Papio_hamadryas	1	baylor_1.0	Unplaced	Contig244381_Contig613155	LTR	0.0847	19.25
HERV-T3	204029	207448	Papio_hamadryas	-1	baylor_1.0	Unplaced	Contig356328_Contig700326	pol-env-LTR	ND	ND
HERV-T3	353517	354043	Papio_hamadryas	-1	baylor_1.0	Unplaced	Contig314562_Contig735206	LTR	0.0937	21.3
HERV-T3	197279105	197285030	Pongo_pygmaeus	1	ncbi_P_pygmaeus_2.0.2	chr1	gi|241864942|ref|NC_012591.1|	LTR-LEA-gag-pol	ND	ND
HERV-T3	197402858	197403162	Pongo_pygmaeus	-1	ncbi_P_pygmaeus_2.0.3	chr1	gi|241864942|ref|NC_012591.1|	LTR	0.1503	34.16
HERV-T3	38272645	38282499	Pongo_pygmaeus	1	ncbi_P_pygmaeus_2.0.4	chr10	gi|241864932|ref|NC_012601.1|	LTR-LEA-gag-pol-env-LTR	0.0805	18.2955
HERV-T3	83369976	83382728	Pongo_pygmaeus	1	ncbi_P_pygmaeus_2.0.5	chr10	gi|241864932|ref|NC_012601.1|	LTR-LEA-pol-LTR	0.0516	11.7273
HERV-T3	92203432	92203952	Pongo_pygmaeus	1	ncbi_P_pygmaeus_2.0.6	chr10	gi|241864932|ref|NC_012601.1|	LTR	0.0537	12.2
HERV-T3	63455559	63456080	Pongo_pygmaeus	-1	ncbi_P_pygmaeus_2.0.7	chr13	gi|241864929|ref|NC_012604.1|	LTR	0.0844	19.18
HERV-T3	20968219	20968497	Pongo_pygmaeus	-1	ncbi_P_pygmaeus_2.0.8	chr15	gi|241864927|ref|NC_012606.1|	LTR	0.136	30.91
HERV-T3	10556357	10556870	Pongo_pygmaeus	-1	ncbi_P_pygmaeus_2.0.9	chr16	gi|241864926|ref|NC_012607.1|	LTR	0.0855	19.43
HERV-T3	75446485	75446710	Pongo_pygmaeus	-1	ncbi_P_pygmaeus_2.0.10	chr16	gi|241864926|ref|NC_012607.1|	LTR	0.0795	18.07
HERV-T3	77257220	77257746	Pongo_pygmaeus	-1	ncbi_P_pygmaeus_2.0.11	chr16	gi|241864926|ref|NC_012607.1|	LTR	0.0912	20.73
HERV-T3	5157059	5157580	Pongo_pygmaeus	1	ncbi_P_pygmaeus_2.0.12	chr17	gi|241864925|ref|NC_012608.1|	LTR	0.0671	15.25
HERV-T3	48708576	48709075	Pongo_pygmaeus	-1	ncbi_P_pygmaeus_2.0.13	chr17	gi|241864925|ref|NC_012608.1|	LTR	0.0804	18.27
HERV-T3	72315833	72316355	Pongo_pygmaeus	1	ncbi_P_pygmaeus_2.0.14	chr17	gi|241864925|ref|NC_012608.1|	LTR	0.092	20.91
HERV-T3	62780662	62783429	Pongo_pygmaeus	1	ncbi_P_pygmaeus_2.0.15	chr18	gi|241864924|ref|NC_012609.1|	LEA-gag	ND	ND
HERV-T3	6763442	6764071	Pongo_pygmaeus	-1	ncbi_P_pygmaeus_2.0.16	chr19	gi|241864923|ref|NC_012610.1|	env	ND	ND
HERV-T3	6771481	6775095	Pongo_pygmaeus	-1	ncbi_P_pygmaeus_2.0.17	chr19	gi|241864923|ref|NC_012610.1|	LEA-env	ND	ND
HERV-T3	21304010	21304232	Pongo_pygmaeus	-1	ncbi_P_pygmaeus_2.0.18	chr19	gi|241864923|ref|NC_012610.1|	LTR	0.1198	27.23
HERV-T3	21315172	21322874	Pongo_pygmaeus	-1	ncbi_P_pygmaeus_2.0.19	chr19	gi|241864923|ref|NC_012610.1|	LTR-LEA-gag-pol	ND	ND
HERV-T3	23132584	23133258	Pongo_pygmaeus	-1	ncbi_P_pygmaeus_2.0.20	chr19	gi|241864923|ref|NC_012610.1|	pol	ND	ND
HERV-T3	23235887	23236408	Pongo_pygmaeus	-1	ncbi_P_pygmaeus_2.0.21	chr19	gi|241864923|ref|NC_012610.1|	LTR	0.0633	14.39
HERV-T3	24184435	24184939	Pongo_pygmaeus	1	ncbi_P_pygmaeus_2.0.22	chr19	gi|241864923|ref|NC_012610.1|	LTR	0.0711	16.16
HERV-T3	33533381	33533900	Pongo_pygmaeus	1	ncbi_P_pygmaeus_2.0.23	chr19	gi|241864923|ref|NC_012610.1|	LTR	0.0808	18.36
HERV-T3	35236688	35241118	Pongo_pygmaeus	-1	ncbi_P_pygmaeus_2.0.24	chr19	gi|241864923|ref|NC_012610.1|	LEA-gag-pol-env	ND	ND
HERV-T3	35411463	35413883	Pongo_pygmaeus	1	ncbi_P_pygmaeus_2.0.25	chr19	gi|241864923|ref|NC_012610.1|	LEA-LTR	ND	ND
HERV-T3	35414107	35419441	Pongo_pygmaeus	1	ncbi_P_pygmaeus_2.0.26	chr19	gi|241864923|ref|NC_012610.1|	LEA-gag-env-LTR	ND	ND
HERV-T3	52315907	52316426	Pongo_pygmaeus	1	ncbi_P_pygmaeus_2.0.27	chr19	gi|241864923|ref|NC_012610.1|	LTR	0.0867	19.7
HERV-T3	54029453	54029963	Pongo_pygmaeus	-1	ncbi_P_pygmaeus_2.0.28	chr19	gi|241864923|ref|NC_012610.1|	LTR	0.1139	25.89
HERV-T3	59580285	59580804	Pongo_pygmaeus	1	ncbi_P_pygmaeus_2.0.29	chr19	gi|241864923|ref|NC_012610.1|	LTR	0.0962	21.86
HERV-T3	44380716	44381241	Pongo_pygmaeus	1	ncbi_P_pygmaeus_2.0.30	chr21	gi|241864921|ref|NC_012612.1|	LTR	0.1144	26
HERV-T3	16323127	16326211	Pongo_pygmaeus	1	ncbi_P_pygmaeus_2.0.31	chr22	gi|241864895|ref|NC_012613.1|	pol	ND	ND
HERV-T3	34305085	34305597	Pongo_pygmaeus	1	ncbi_P_pygmaeus_2.0.32	chr22	gi|241864895|ref|NC_012613.1|	LTR	0.0801	18.2
HERV-T3	115800190	115800700	Pongo_pygmaeus	1	ncbi_P_pygmaeus_2.0.33	chr2B	gi|241864940|ref|NC_012593.1|	LTR	0.0689	15.66
HERV-T3	124283908	124284427	Pongo_pygmaeus	-1	ncbi_P_pygmaeus_2.0.34	chr2B	gi|241864940|ref|NC_012593.1|	LTR	0.0559	12.7
HERV-T3	183339310	183339836	Pongo_pygmaeus	-1	ncbi_P_pygmaeus_2.0.35	chr3	gi|241864939|ref|NC_012594.1|	LTR	0.0799	18.16
HERV-T3	25762939	25763466	Pongo_pygmaeus	1	ncbi_P_pygmaeus_2.0.36	chr4	gi|241864938|ref|NC_012595.1|	LTR	0.0949	21.57
HERV-T3	72292613	72293251	Pongo_pygmaeus	-1	ncbi_P_pygmaeus_2.0.37	chr4	gi|241864938|ref|NC_012595.1|	pol	ND	ND
HERV-T3	135817425	135817941	Pongo_pygmaeus	1	ncbi_P_pygmaeus_2.0.38	chr4	gi|241864938|ref|NC_012595.1|	LTR	0.0831	18.89
HERV-T3	88032187	88044217	Pongo_pygmaeus	-1	ncbi_P_pygmaeus_2.0.39	chr5	gi|241864937|ref|NC_012596.1|	LTR-LEA-pol-env-LTR	0.0694	15.7727
HERV-T3	140498396	140498917	Pongo_pygmaeus	1	ncbi_P_pygmaeus_2.0.40	chr6	gi|241864936|ref|NC_012597.1|	LTR	0.0965	21.93
HERV-T3	46966295	46966814	Pongo_pygmaeus	1	ncbi_P_pygmaeus_2.0.41	chr7	gi|241864935|ref|NC_012598.1|	LTR	0.0927	21.07
HERV-T3	54705998	54711465	Pongo_pygmaeus	1	ncbi_P_pygmaeus_2.0.42	chr7	gi|241864935|ref|NC_012598.1|	LTR-LEA-pol-LTR	0.0466	10.5909
HERV-T3	146380125	146380643	Pongo_pygmaeus	-1	ncbi_P_pygmaeus_2.0.43	chr7	gi|241864935|ref|NC_012598.1|	LTR	0.0831	18.89
HERV-T3	30039133	30039652	Pongo_pygmaeus	-1	ncbi_P_pygmaeus_2.0.44	chr8	gi|241864934|ref|NC_012599.1|	LTR	0.0734	16.68
HERV-T3	44124102	44133472	Pongo_pygmaeus	-1	ncbi_P_pygmaeus_2.0.45	chr8	gi|241864934|ref|NC_012599.1|	LTR-LEA-gag-pol-env	ND	ND
HERV-T3	47946417	47948299	Pongo_pygmaeus	-1	ncbi_P_pygmaeus_2.0.46	chr8	gi|241864934|ref|NC_012599.1|	LEA-gag	ND	ND
HERV-T3	92384818	92385125	Pongo_pygmaeus	-1	ncbi_P_pygmaeus_2.0.47	chr8	gi|241864934|ref|NC_012599.1|	LTR	0.1215	27.61
HERV-T3	104127659	104128180	Pongo_pygmaeus	1	ncbi_P_pygmaeus_2.0.48	chr8	gi|241864934|ref|NC_012599.1|	LTR	0.0865	19.66
HERV-T3	120079378	120079685	Pongo_pygmaeus	1	ncbi_P_pygmaeus_2.0.49	chr8	gi|241864934|ref|NC_012599.1|	LTR	0.1444	32.82
HERV-T3	124375281	124375805	Pongo_pygmaeus	-1	ncbi_P_pygmaeus_2.0.50	chr9	gi|241864933|ref|NC_012600.1|	LTR	0.0668	15.18
HERV-T3	34586914	34587448	Pongo_pygmaeus	-1	ncbi_P_pygmaeus_2.0.51	chrX	gi|241864894|ref|NC_012614.1|	LTR	0.0939	21.34
HERV-T3	53307817	53308712	Pongo_pygmaeus	1	ncbi_P_pygmaeus_2.0.52	chrX	gi|241864894|ref|NC_012614.1|	LEA	ND	ND
HERV-T3	53334233	53342054	Pongo_pygmaeus	1	ncbi_P_pygmaeus_2.0.53	chrX	gi|241864894|ref|NC_012614.1|	LEA-pol-LTR	ND	ND
HERV-T3	1	483	Pongo_pygmaeus	1	ncbi_P_pygmaeus_2.0.54	Unplaced	gi|241028534|ref|NW_002932889.1|	LTR	0.1049	23.84
HERV-T3	2	775	Pongo_pygmaeus	1	ncbi_P_pygmaeus_2.0.55	Unplaced	gi|241058687|ref|NW_002939280.1|	pol	ND	ND
HERV-T3	63	3971	Pongo_pygmaeus	-1	ncbi_P_pygmaeus_2.0.56	Unplaced	gi|241082571|ref|NW_002966794.1|	LTR-LEA-gag	ND	ND
HERV-T3	474	1034	Pongo_pygmaeus	1	ncbi_P_pygmaeus_2.0.57	Unplaced	gi|241075804|ref|NW_002964769.1|	LEA	ND	ND
HERV-T3	628	4786	Pongo_pygmaeus	-1	ncbi_P_pygmaeus_2.0.58	Unplaced	gi|241086509|ref|NW_002966352.1|	LEA-LTR	ND	ND
HERV-T3	1584	2082	Pongo_pygmaeus	-1	ncbi_P_pygmaeus_2.0.59	Unplaced	gi|241097122|ref|NW_002969909.1|	LTR	0.0742	16.86
HERV-T3	1946	2124	Pongo_pygmaeus	1	ncbi_P_pygmaeus_2.0.60	Unplaced	gi|241094325|ref|NW_002966448.1|	LEA	ND	ND
HERV-T3	4710	5214	Pongo_pygmaeus	1	ncbi_P_pygmaeus_2.0.61	Unplaced	gi|241086178|ref|NW_002966544.1|	LTR	0.0691	15.7
HERV-T3	5412	5931	Pongo_pygmaeus	-1	ncbi_P_pygmaeus_2.0.62	Unplaced	gi|241108891|ref|NW_002945858.1|	LTR	0.0699	15.89
HERV-T3	7352	7834	Pongo_pygmaeus	1	ncbi_P_pygmaeus_2.0.63	Unplaced	gi|240982236|ref|NW_002970359.1|	gag	ND	ND
HERV-T3	8194	8713	Pongo_pygmaeus	-1	ncbi_P_pygmaeus_2.0.64	Unplaced	gi|240988854|ref|NW_002900323.1|	LTR	0.0731	16.61
HERV-T3	37799	38320	Pongo_pygmaeus	1	ncbi_P_pygmaeus_2.0.65	Unplaced	gi|241099490|ref|NW_002972847.1|	LTR	0.0771	17.52
HERV-T3	47812	48531	Pongo_pygmaeus	-1	ncbi_P_pygmaeus_2.0.66	Unplaced	gi|241070753|ref|NW_002918463.1|	env	ND	ND
HERV-T3	59209	59730	Pongo_pygmaeus	1	ncbi_P_pygmaeus_2.0.67	Unplaced	gi|241099490|ref|NW_002972847.1|	LTR	0.0791	17.98
HERV-T3	226515	227049	Pongo_pygmaeus	1	ncbi_P_pygmaeus_2.0.68	Unplaced	gi|241000655|ref|NW_002947434.1|	LTR	0.1624	36.91
HERV-T3	732486	739769	Pongo_pygmaeus	-1	ncbi_P_pygmaeus_2.0.69	Unplaced	gi|241030645|ref|NW_002960917.1|	LEA-gag-pol	ND	ND
