# Supplementary material for: Co-option of an endogenous retrovirus envelope for host defense in hominid ancestors
Source: eLife. 2017 Apr 11;6:e22519. doi: 10.7554/eLife.22519 (PMC5388530; doi:10.7554/eLife.22519)
Supplement: Table 1—source data 1. — Likelihood ratio tests were performed comparing the log likelihood of the estimated ω (L1) to the log likelihood when ω was fixed to 1 (L0, neutral selection). The probability (P) of twice the difference (D = 2(L1−L0)) was calculated using a chi-squared distribution (degrees of freedom = 1). The single nucleotide frame-shift insertion in the gorilla sequence was artificially deleted in order to compare orthologous codons. DOI: http://dx.doi.org/10.7554/eLife.22519.011 [file elife-22519-table1-data1.xlsx]

## Sheet: Sheet1
	w estimate	ln(L1) w1 estimated	ln(L0) w0=1	2(L1−L0)	P
Human-Gorilla	1.486	-2704.01	-2704.54	1.05943	0.303346
Human-Orangutan	0.5184	-2867.76	-2871.5	7.4939	0.00619085
Gorilla-Orangutan	0.7592	-2851.45	-2852.05	1.19672	0.273978
