# Supplementary material for: Co-option of an endogenous retrovirus envelope for host defense in hominid ancestors
Source: eLife. 2017 Apr 11;6:e22519. doi: 10.7554/eLife.22519 (PMC5388530; doi:10.7554/eLife.22519)
Supplement: Supplementary file 1. — Codon optimized (human) ancestral reconstructed sequences for ancHTenv and ancHTenv16MYA in Fasta format. DOI: http://dx.doi.org/10.7554/eLife.22519.020 [file elife-22519-supp1.txt]

>ancHTenv
atgggcccccaggcttgggctaggcctctcaagaccgctcccaaaagctccgaggccatc
aagctcatcctcttcatctacctgttctgtctgttcccccctatcacccccagcgcccct
tcctactcctttctgctgacaagctttaccacaggcagggtgttcgccaataccacatgg
aaggccggaacctccaaggaggtgagctttgccgtggacctctgcgccctgttccctgaa
cccgccaggacacatgaggagcagtgcaatctgcctgtcatgggagctggaaacgtggac
ctggccgccggctttggacacacaggctccaggaccggctgtggatcctccaagggcgcc
gagaagggcctccagagcgtcgacttctacctgtgccccggaaatcaccccgatagctcc
tgtagagacagctaccagttcttctgccctcattggagctgcgtgaccctcgctacctac
agcggcggcagcaccaggagcagcacactcagcatcaccaggacaagcaggcccaggccc
tgtaccattaggaactgcaaccccctgaccatcacagtcaggaatcccaacagcgcccag
tggtattacggaatgtcctggggcctgaggctgtatatcagcggctttgacgtcggcaca
atgttcacaatccagaagaaggtgctggtcccttggagccctcccaagcccatcggccct
ctgacagacctgggcgatcccatgttccagaagcaccccgatagagtcgacctgacagtg
cctccccccctgctggtgcccaagagccagctccagaggcagcacctgcagcccagcctg
atgagcatcctcgatggcgtgcatcacctgctcaacctgacccagcctaagctggcccag
gactgttggctgtgcctcaaggccaaacctccttattacgtcggcctgggagtggaggcc
atgttcaaagtgaactccctctcctgccacaccaggcctcacgctctgaccctgggcgac
gtcagcggaaacgctagctgcctgatcagcgccggctacaatctgagcgctagccccttt
caggccacctgtaaccagagcctgctgacaagcctcaacgcctccgtgagctatcaggcc
cccaacaatacctggctggcctgtacatccggcctgacaaggtgcattaacggcacagag
cccggacctctgctctgtgtgctggtgcatgtgctgccccaagtgtacgtctatagcggc
cccgaaggacagctgctgattgcccctcccgagctccactccaggttcagaagagccgcc
cctctgctggtgcctctgctcgctggactgtccattgccggaagcgccgccatcggaaca
gccgctctcgtgcagggcgaaaccggactgatgtccctgtcccaacaggtggatgctgat
ctctccaacctgcagagcgccatcaatatgctccacacccaggtggagtccctggccgag
gtggtgctgcagaataggaggggactggacctcctctttctgtcccaaggaggcctgtgc
gctgccctgggcgagtcctgctgcttctatgccaaccagagcggcgtcattaaagacacc
ctgcagagggtgagagagaacctggacagaaggcagcaggagagggagaataacaccccc
tggtaccagtccatgttcaactggaacccctggctgaccaccctcatcaccggactggct
ggccctctcctgctcctgctgctgggcctcgtgttcggcccctgcatcctgaactggttc
ctcaatttcgtcaagcagaggatcgccagcgtgaaactgacatacctcaggacacagtac
aaccccctcgtgattaccgaagagagcatgatctga
>ancHTenv-16MYA
atgggccctcaggcctgggtgaggcctctgaagacagcccctaagtccggagaagctatc
aggctgattctcttcatctatctgtcctgcttcttcctccctgtgaccagcagcgccccc
tcctactcctttctcctgaccagcttcaccaccggaagggtgttcgctaacaccacatgg
agggctggcacaagcaaggaggtgagcttcgccgtggatctgtgcgtgctgttccccgag
cctgccaggacccacgaggaacagcacaacctgcctgtcatcggcgccggaagcgtggac
ctcgccgccggatttggccatagcggctcccagaccggatgcggcagctccaaaggcgct
gaaaagggcctccagaatgtggacttctacctctgtcccggaaaccaccccgacgccagc
tgcagggacacataccagttcttctgtcccgactggacatgtgtcaccctcgccacctac
tccggcggcagcacaagaagcagcaccctcagcatcagcagagcccctcaccctaagctc
tgcaccaggaagaactgcaatcctctgaccatcaccgtgcatgaccctaacagcgcccag
tggtactacggcatgagctggggactgaggctgtacatccccggcttcgacgtgggaacc
atgttcaccatccagaagaagatcctggtctcctggtccccccccaagcccattggaccc
ctgaccgatctgggcgaccccatgttccagaagcatcccgacaaggtggacctgaccgtg
cctctgcccttcctggtgcccaggcctcaactgcagcagcagcatctgcaacccagcctg
atgtccatcctgggcggagtgcaccacctcctcaacctcacccagcctaagctggcccag
gattgttggctctgcctgaaggctaagcccccttattacgtgggcctcggcgtggaggct
accctgaagagaggccccctgtcctgccacacaagacccagggccctgacactcggagac
gtgtccggcaatgcctcctgcctgattagcaccggatacaacctgagcgcctcccccttc
caggccacatgtaatcagagcctgctgaccagcatcagcacaagcgtcagctaccaagcc
cccaacaatacctggctggcctgcacctccggcctgacaaggtgcatcaatggaacagaa
cccggccctctgctgtgtgtgctggtgcacgtgctgccccaggtctacgtgtattccggc
cctgaaggccagctgctcatcgctcctcccgagctgcatcccaggctgcatagggccgtg
cctctcctggtgcccctgctggctggcctgagcatcgctggcagcgctgctatcggaaca
gccgccctggtgcaaggcgaaaccggcctgatgagcctgagccagcaggtggacgccgac
ctgtccaacctgcagtccgctatcgacatcctgcacagccaggtggaaagcctggctgag
gtcgtgctgcagaacagaaggggcctggacctgctgtttctgagccaaggaggcctctgt
gccgctctgggcgagagctgctgcttctacgccaaccagagcggcgtcatcaaggacacc
ctgcagaaggtgagggaaaatctcgacaggtgccagcaggagagagagaacaacatcccc
tggtaccagagcatgttcaattggaacccctggctgaccaccctgattaccggactcgcc
ggccctctgctgatcctgctcctgtccctcatcttcggcccctgtatcctgaattggttt
ctgaacttcattaagcaaaggatcgcctccgtgaagctgacatacctgaaaacccaatac
gaccccctggtgaacaattga
